# Supplementary material for: Genome-wide identification and comprehensive analyses of NAC transcription factor gene family and expression analysis under Fusarium kyushuense and drought stress conditions in Passiflora edulis
Source: Front Plant Sci. 2022 Aug 25;13:972734. doi: 10.3389/fpls.2022.972734 (PMC9453495; doi:10.3389/fpls.2022.972734)
Supplement: Supplementary file 1 [file Data_Sheet_1.ZIP]

Archive with 15 entries (14 files):
- Supplementary Material/
- Supplementary Material/Supplementary Table 1.xlsx
- Supplementary Material/Supplementary Table 10.xlsx
- Supplementary Material/Supplementary Table 11.xlsx
- Supplementary Material/Supplementary Table 12.xlsx
- Supplementary Material/Supplementary Table 13.xlsx
- Supplementary Material/Supplementary Table 14.xlsx
- Supplementary Material/Supplementary Table 2.xlsx
- Supplementary Material/Supplementary Table 3.docx
- Supplementary Material/Supplementary Table 4.xlsx
- Supplementary Material/Supplementary Table 5.xlsx
- Supplementary Material/Supplementary Table 6.xlsx
- Supplementary Material/Supplementary Table 7.xlsx
- Supplementary Material/Supplementary Table 8.xlsx
- Supplementary Material/Supplementary Table 9.xlsx
