# Supplementary material for: Genome-wide identification and comprehensive analyses of NAC transcription factor gene family and expression analysis under Fusarium kyushuense and drought stress conditions in Passiflora edulis
Source: Front Plant Sci. 2022 Aug 25;13:972734. doi: 10.3389/fpls.2022.972734 (PMC9453495; doi:10.3389/fpls.2022.972734)
Supplement: Supplementary file 1 [file Data_Sheet_1.ZIP › Supplementary Material/Supplementary Table 1.xlsx]

## Sheet: Supplementary Table 1
Supplementary Table 1.Primer sequences of PeNAC genes used in qRT-PCR
Gene	Forward Primer (5'-3')					Reverse Primer (5'-3')
PeNAC001	ACCGACATTGACAAGCCTGTAT					GAGAAGGCGAAACTCATGCATC
PeNAC003	GCTCTCCATCTCTTCCTGCATT					CCATTTGGGTGAGGTATGGGAA
PeNAC007	TCCTGTTCATGACCCTGAGTTG					CTCCAAAAACTCCACGAACACC
PeNAC008	GTTGGTGTTCGTGGAGTCTTTG					TACCTCCACTAAGCCTTGCAAG
PeNAC011	ATTGGGTCATGCATGAGTTCCT					CCCGAACCAGAATCAGAAGACA
PeNAC013	TCACTTGGACAGCATAGTTCCC					GGAACTCGAGGACACAAGAAGT
PeNAC014	TACGGGGAGAAGGAATGGTACT					TTTTATTCCCATCGGCTTCGGA
PeNAC028	CGGAAATACAAGAACAGCGCAA					GCAGTTGGTTGCATCAGAAGAG
PeNAC033	GTCCAACAAGGTATGCAAGCAG					CACCTCGTACCAGGAAACGTAA
PeNAC036	CTACTGCTGCTGGATTCTGGAA					TACAGACAACCCAGCCTTCTTC
PeNAC041	AGTTAGGCTATTCCACACACGG					GATGGAAACGAAAACCAGGTGG
PeNAC045	CTGCTCACAAAACCAGTTGAGG					CTGATGCAGGCTCTGATGAGAT
PeNAC057	GGACAAATTACAGGCCGGTATTC					TCAAGGGATGGATTTTACGCGT
PeNAC058	GGAGCATAACTTGCCCTTCATG					ACCGGCCTGTAATTTGTTCATG
PeNAC063	ACACAAACTCCCTGTCACACTT					TCCCTTGAAATCTCTTGCTGCT
PeNAC071	TCAGCCCAAGGGATAGGAAGTA					TCCATTGGAGGTCAGGATAGGT
PeNAC077	AGTGGCAGCTGTTGATAATGGA					ACATAGTTGCTCGTTTCCCCAT
PeNAC078	ATGCCATTGCTGAGGTCGATAT					CCATTCCCGTACTTCTTGTCCA
PeNAC085	TACAAGTTCGATCCATGGGAGC					CTAGAGCCGTTCGGATACTTCC
PeNAC088	CGAATTTCCATCCCTGCCAATC					GCATTGAAGCTTGCTTCCAGAA
PeNAC095	ATGGGTTGCACTTCAGCTGATA					GCTCCTACCCATGATGATCCTG
Pe60s	AGGTGGGTAACAGGATTATC					TGGCTGTCTTTTGGTGCTG
PeHistone	AGTCCCCAAACGCCTAAGC					GAAACCACCAGTCTTATGTG
PeTIF	CCAATCCACGCTCAAGACC					TTTATGTGCTGAAGCCTCTC
