# Supplementary material for: Genome-wide identification and comprehensive analyses of NAC transcription factor gene family and expression analysis under Fusarium kyushuense and drought stress conditions in Passiflora edulis
Source: Front Plant Sci. 2022 Aug 25;13:972734. doi: 10.3389/fpls.2022.972734 (PMC9453495; doi:10.3389/fpls.2022.972734)
Supplement: Supplementary file 1 [file Data_Sheet_1.ZIP › Supplementary Material/Supplementary Table 11.xlsx]

## Sheet: Supplementary Table 11a
Supplementary Table 11a: The GO annotation and enrichment analysis of PeNAC genes.
Class	GO_Name	GO_ID	GO_Level	P_value	EnrichmentScore	HitsGenesCountsInSelectedSet	HitsGenesCountsInBackground	AllGenesCountsInSelectedSet	AllGenesCountsInBackground	GenesOfSelectedSetInGOterm	corrected p-value(BH method)
molecular_function	molecular_function	GO:0003674	0	1	1	78	9933	78	9933	PeNAC050,PeNAC057,PeNAC038,PeNAC025,PeNAC077,PeNAC086,PeNAC009,PeNAC104,PeNAC037,PeNAC088,PeNAC079,PeNAC016,PeNAC036,PeNAC046,PeNAC041,PeNAC054,PeNAC075,PeNAC078,PeNAC103,PeNAC022,PeNAC028,PeNAC034,PeNAC007,PeNAC004,PeNAC092,PeNAC051,PeNAC093,PeNAC039,PeNAC100,PeNAC008,PeNAC061,PeNAC027,PeNAC042,PeNAC055,PeNAC083,PeNAC040,PeNAC060,PeNAC001,PeNAC067,PeNAC058,PeNAC081,PeNAC095,PeNAC024,PeNAC073,PeN…	1
molecular_function	transcription regulator activity	GO:0140110	2	1.11022e-16	7.30438	76	1325	78	9933	PeNAC050,PeNAC057,PeNAC038,PeNAC025,PeNAC077,PeNAC009,PeNAC104,PeNAC037,PeNAC088,PeNAC079,PeNAC016,PeNAC036,PeNAC046,PeNAC041,PeNAC054,PeNAC075,PeNAC078,PeNAC103,PeNAC022,PeNAC028,PeNAC034,PeNAC007,PeNAC004,PeNAC092,PeNAC051,PeNAC093,PeNAC039,PeNAC100,PeNAC008,PeNAC061,PeNAC027,PeNAC042,PeNAC055,PeNAC083,PeNAC040,PeNAC060,PeNAC001,PeNAC067,PeNAC058,PeNAC081,PeNAC095,PeNAC024,PeNAC073,PeNAC015,PeN…	4.21885e-15
molecular_function	DNA-binding transcription factor activity	GO:0003700	3	5.55112e-16	7.86854	76	1230	78	9933	PeNAC050,PeNAC057,PeNAC038,PeNAC025,PeNAC077,PeNAC009,PeNAC104,PeNAC037,PeNAC088,PeNAC079,PeNAC016,PeNAC036,PeNAC046,PeNAC041,PeNAC054,PeNAC075,PeNAC078,PeNAC103,PeNAC022,PeNAC028,PeNAC034,PeNAC007,PeNAC004,PeNAC092,PeNAC051,PeNAC093,PeNAC039,PeNAC100,PeNAC008,PeNAC061,PeNAC027,PeNAC042,PeNAC055,PeNAC083,PeNAC040,PeNAC060,PeNAC001,PeNAC067,PeNAC058,PeNAC081,PeNAC095,PeNAC024,PeNAC073,PeNAC015,PeN…	1.05471e-14
molecular_function	binding	GO:0005488	2	0.601621	0.98196	35	4539	78	9933	PeNAC057,PeNAC025,PeNAC077,PeNAC086,PeNAC088,PeNAC036,PeNAC046,PeNAC041,PeNAC078,PeNAC007,PeNAC004,PeNAC051,PeNAC039,PeNAC008,PeNAC061,PeNAC060,PeNAC058,PeNAC081,PeNAC095,PeNAC080,PeNAC029,PeNAC085,PeNAC066,PeNAC065,PeNAC063,PeNAC105,PeNAC002,PeNAC072,PeNAC089,PeNAC014,PeNAC091,PeNAC031,PeNAC059,PeNAC101,PeNAC074,	0.816486
molecular_function	sequence-specific DNA binding	GO:0043565	6	6.66134e-16	5.85296	33	718	78	9933	PeNAC057,PeNAC025,PeNAC077,PeNAC088,PeNAC036,PeNAC046,PeNAC041,PeNAC078,PeNAC007,PeNAC004,PeNAC051,PeNAC039,PeNAC008,PeNAC061,PeNAC060,PeNAC058,PeNAC081,PeNAC095,PeNAC080,PeNAC029,PeNAC085,PeNAC066,PeNAC065,PeNAC063,PeNAC105,PeNAC002,PeNAC072,PeNAC014,PeNAC091,PeNAC031,PeNAC059,PeNAC101,PeNAC074,	8.43769e-15
molecular_function	DNA binding	GO:0003677	5	4.15668e-13	3.99091	33	1053	78	9933	PeNAC057,PeNAC025,PeNAC077,PeNAC088,PeNAC036,PeNAC046,PeNAC041,PeNAC078,PeNAC007,PeNAC004,PeNAC051,PeNAC039,PeNAC008,PeNAC061,PeNAC060,PeNAC058,PeNAC081,PeNAC095,PeNAC080,PeNAC029,PeNAC085,PeNAC066,PeNAC065,PeNAC063,PeNAC105,PeNAC002,PeNAC072,PeNAC014,PeNAC091,PeNAC031,PeNAC059,PeNAC101,PeNAC074,	3.94884e-12
molecular_function	nucleic acid binding	GO:0003676	4	3.92736e-05	1.93393	33	2173	78	9933	PeNAC057,PeNAC025,PeNAC077,PeNAC088,PeNAC036,PeNAC046,PeNAC041,PeNAC078,PeNAC007,PeNAC004,PeNAC051,PeNAC039,PeNAC008,PeNAC061,PeNAC060,PeNAC058,PeNAC081,PeNAC095,PeNAC080,PeNAC029,PeNAC085,PeNAC066,PeNAC065,PeNAC063,PeNAC105,PeNAC002,PeNAC072,PeNAC014,PeNAC091,PeNAC031,PeNAC059,PeNAC101,PeNAC074,	0.000165822
molecular_function	heterocyclic compound binding	GO:1901363	3	0.00109154	1.6371	33	2567	78	9933	PeNAC057,PeNAC025,PeNAC077,PeNAC088,PeNAC036,PeNAC046,PeNAC041,PeNAC078,PeNAC007,PeNAC004,PeNAC051,PeNAC039,PeNAC008,PeNAC061,PeNAC060,PeNAC058,PeNAC081,PeNAC095,PeNAC080,PeNAC029,PeNAC085,PeNAC066,PeNAC065,PeNAC063,PeNAC105,PeNAC002,PeNAC072,PeNAC014,PeNAC091,PeNAC031,PeNAC059,PeNAC101,PeNAC074,	0.00414785
molecular_function	organic cyclic compound binding	GO:0097159	3	0.00118962	1.62948	33	2579	78	9933	PeNAC057,PeNAC025,PeNAC077,PeNAC088,PeNAC036,PeNAC046,PeNAC041,PeNAC078,PeNAC007,PeNAC004,PeNAC051,PeNAC039,PeNAC008,PeNAC061,PeNAC060,PeNAC058,PeNAC081,PeNAC095,PeNAC080,PeNAC029,PeNAC085,PeNAC066,PeNAC065,PeNAC063,PeNAC105,PeNAC002,PeNAC072,PeNAC014,PeNAC091,PeNAC031,PeNAC059,PeNAC101,PeNAC074,	0.00410961
molecular_function	transcription cis-regulatory region binding	GO:0000976	8	2.56675e-06	4.41299	14	404	78	9933	PeNAC025,PeNAC088,PeNAC078,PeNAC039,PeNAC029,PeNAC066,PeNAC065,PeNAC063,PeNAC105,PeNAC002,PeNAC091,PeNAC031,PeNAC059,PeNAC101,	1.95073e-05
molecular_function	transcription regulatory region nucleic acid binding	GO:0001067	5	2.56675e-06	4.41299	14	404	78	9933	PeNAC025,PeNAC088,PeNAC078,PeNAC039,PeNAC029,PeNAC066,PeNAC065,PeNAC063,PeNAC105,PeNAC002,PeNAC091,PeNAC031,PeNAC059,PeNAC101,	1.95073e-05
molecular_function	sequence-specific double-stranded DNA binding	GO:1990837	7	5.02688e-06	4.16553	14	428	78	9933	PeNAC025,PeNAC088,PeNAC078,PeNAC039,PeNAC029,PeNAC066,PeNAC065,PeNAC063,PeNAC105,PeNAC002,PeNAC091,PeNAC031,PeNAC059,PeNAC101,	2.72888e-05
molecular_function	double-stranded DNA binding	GO:0003690	6	2.92422e-05	3.56569	14	500	78	9933	PeNAC025,PeNAC088,PeNAC078,PeNAC039,PeNAC029,PeNAC066,PeNAC065,PeNAC063,PeNAC105,PeNAC002,PeNAC091,PeNAC031,PeNAC059,PeNAC101,	0.0001389
molecular_function	protein binding	GO:0005515	3	0.975008	0.583154	8	1747	78	9933	PeNAC004,PeNAC039,PeNAC029,PeNAC065,PeNAC105,PeNAC089,PeNAC031,PeNAC059,	1
molecular_function	protein homodimerization activity	GO:0042803	5	0.295886	1.57867	3	242	78	9933	PeNAC004,PeNAC029,PeNAC065,	0.591772
molecular_function	protein dimerization activity	GO:0046983	4	0.390732	1.3358	3	286	78	9933	PeNAC004,PeNAC029,PeNAC065,	0.645557
molecular_function	identical protein binding	GO:0042802	4	0.695809	0.845218	3	452	78	9933	PeNAC004,PeNAC029,PeNAC065,	0.911749
molecular_function	transcription coactivator activity	GO:0003713	4	0.0524332	5.41899	2	47	78	9933	PeNAC039,PeNAC031,	0.153266
molecular_function	protein heterodimerization activity	GO:0046982	5	0.0670361	4.71652	2	54	78	9933	PeNAC029,PeNAC065,	0.169825
molecular_function	transcription coregulator activity	GO:0003712	3	0.151775	2.89423	2	88	78	9933	PeNAC039,PeNAC031,	0.360465
molecular_function	protein self-association	GO:0043621	4	0.171133	2.68097	2	95	78	9933	PeNAC039,PeNAC031,	0.382534
molecular_function	calmodulin binding	GO:0005516	4	0.298205	1.83232	2	139	78	9933	PeNAC105,PeNAC059,	0.566589
molecular_function	1-phosphatidylinositol 4-kinase activity	GO:0004430	7	0.031047	31.8365	1	4	78	9933	PeNAC089,	0.0983156
molecular_function	phosphatidylinositol kinase activity	GO:0052742	6	0.053706	18.1923	1	7	78	9933	PeNAC089,	0.145773
molecular_function	protein histidine kinase binding	GO:0043424	7	0.229396	3.85897	1	33	78	9933	PeNAC089,	0.48428
molecular_function	iron-sulfur cluster binding	GO:0051536	4	0.32107	2.5989	1	49	78	9933	PeNAC086,	0.580983
molecular_function	metal cluster binding	GO:0051540	3	0.32107	2.5989	1	49	78	9933	PeNAC086,	0.580983
molecular_function	small GTPase binding	GO:0031267	6	0.451976	1.67561	1	76	78	9933	PeNAC089,	0.715629
molecular_function	protein kinase binding	GO:0019901	6	0.513584	1.39941	1	91	78	9933	PeNAC089,	0.780648
molecular_function	kinase binding	GO:0019900	5	0.564892	1.21282	1	105	78	9933	PeNAC089,	0.825611
molecular_function	GTPase binding	GO:0051020	5	0.588503	1.13702	1	112	78	9933	PeNAC089,	0.828264
molecular_function	obsolete cofactor binding	GO:0048037	0	0.840314	0.553679	1	230	78	9933	PeNAC086,	1
molecular_function	enzyme binding	GO:0019899	4	0.97809	0.269231	1	473	78	9933	PeNAC089,	1
molecular_function	phosphotransferase activity, alcohol group as acceptor	GO:0016773	5	0.998743	0.15683	1	812	78	9933	PeNAC089,	1
molecular_function	kinase activity	GO:0016301	5	0.999124	0.149117	1	854	78	9933	PeNAC089,	1
molecular_function	transferase activity, transferring phosphorus-containing groups	GO:0016772	4	0.999887	0.117046	1	1088	78	9933	PeNAC089,	1
molecular_function	transferase activity	GO:0016740	3	1	0.0531717	1	2395	78	9933	PeNAC089,	1
molecular_function	catalytic activity	GO:0003824	2	1	0.0215731	1	5903	78	9933	PeNAC089,	1
cellular_component	intracellular membrane-bounded organelle	GO:0043231	5	1.41976e-06	1.41139	39	8131	39	11476	PeNAC050,PeNAC025,PeNAC077,PeNAC009,PeNAC052,PeNAC037,PeNAC088,PeNAC079,PeNAC078,PeNAC028,PeNAC004,PeNAC092,PeNAC093,PeNAC039,PeNAC100,PeNAC027,PeNAC083,PeNAC060,PeNAC067,PeNAC081,PeNAC044,PeNAC029,PeNAC085,PeNAC066,PeNAC005,PeNAC045,PeNAC065,PeNAC063,PeNAC105,PeNAC003,PeNAC076,PeNAC002,PeNAC089,PeNAC014,PeNAC012,PeNAC091,PeNAC031,PeNAC059,PeNAC101,	3.83336e-05
cellular_component	membrane-bounded organelle	GO:0043227	4	1.75323e-06	1.40379	39	8175	39	11476	PeNAC050,PeNAC025,PeNAC077,PeNAC009,PeNAC052,PeNAC037,PeNAC088,PeNAC079,PeNAC078,PeNAC028,PeNAC004,PeNAC092,PeNAC093,PeNAC039,PeNAC100,PeNAC027,PeNAC083,PeNAC060,PeNAC067,PeNAC081,PeNAC044,PeNAC029,PeNAC085,PeNAC066,PeNAC005,PeNAC045,PeNAC065,PeNAC063,PeNAC105,PeNAC003,PeNAC076,PeNAC002,PeNAC089,PeNAC014,PeNAC012,PeNAC091,PeNAC031,PeNAC059,PeNAC101,	3.15581e-05
cellular_component	intracellular organelle	GO:0043229	4	5.53502e-06	1.36311	39	8419	39	11476	PeNAC050,PeNAC025,PeNAC077,PeNAC009,PeNAC052,PeNAC037,PeNAC088,PeNAC079,PeNAC078,PeNAC028,PeNAC004,PeNAC092,PeNAC093,PeNAC039,PeNAC100,PeNAC027,PeNAC083,PeNAC060,PeNAC067,PeNAC081,PeNAC044,PeNAC029,PeNAC085,PeNAC066,PeNAC005,PeNAC045,PeNAC065,PeNAC063,PeNAC105,PeNAC003,PeNAC076,PeNAC002,PeNAC089,PeNAC014,PeNAC012,PeNAC091,PeNAC031,PeNAC059,PeNAC101,	7.47228e-05
cellular_component	organelle	GO:0043226	3	6.47944e-06	1.35762	39	8453	39	11476	PeNAC050,PeNAC025,PeNAC077,PeNAC009,PeNAC052,PeNAC037,PeNAC088,PeNAC079,PeNAC078,PeNAC028,PeNAC004,PeNAC092,PeNAC093,PeNAC039,PeNAC100,PeNAC027,PeNAC083,PeNAC060,PeNAC067,PeNAC081,PeNAC044,PeNAC029,PeNAC085,PeNAC066,PeNAC005,PeNAC045,PeNAC065,PeNAC063,PeNAC105,PeNAC003,PeNAC076,PeNAC002,PeNAC089,PeNAC014,PeNAC012,PeNAC091,PeNAC031,PeNAC059,PeNAC101,	6.9978e-05
cellular_component	obsolete intracellular part	GO:0044424	0	0.000785355	1.2008	39	9557	39	11476	PeNAC050,PeNAC025,PeNAC077,PeNAC009,PeNAC052,PeNAC037,PeNAC088,PeNAC079,PeNAC078,PeNAC028,PeNAC004,PeNAC092,PeNAC093,PeNAC039,PeNAC100,PeNAC027,PeNAC083,PeNAC060,PeNAC067,PeNAC081,PeNAC044,PeNAC029,PeNAC085,PeNAC066,PeNAC005,PeNAC045,PeNAC065,PeNAC063,PeNAC105,PeNAC003,PeNAC076,PeNAC002,PeNAC089,PeNAC014,PeNAC012,PeNAC091,PeNAC031,PeNAC059,PeNAC101,	0.0070682
cellular_component	intracellular anatomical structure	GO:0005622	3	0.000917091	1.19604	39	9595	39	11476	PeNAC050,PeNAC025,PeNAC077,PeNAC009,PeNAC052,PeNAC037,PeNAC088,PeNAC079,PeNAC078,PeNAC028,PeNAC004,PeNAC092,PeNAC093,PeNAC039,PeNAC100,PeNAC027,PeNAC083,PeNAC060,PeNAC067,PeNAC081,PeNAC044,PeNAC029,PeNAC085,PeNAC066,PeNAC005,PeNAC045,PeNAC065,PeNAC063,PeNAC105,PeNAC003,PeNAC076,PeNAC002,PeNAC089,PeNAC014,PeNAC012,PeNAC091,PeNAC031,PeNAC059,PeNAC101,	0.0070747
cellular_component	obsolete cell part	GO:0044464	0	0.330121	1.02878	39	11155	39	11476	PeNAC050,PeNAC025,PeNAC077,PeNAC009,PeNAC052,PeNAC037,PeNAC088,PeNAC079,PeNAC078,PeNAC028,PeNAC004,PeNAC092,PeNAC093,PeNAC039,PeNAC100,PeNAC027,PeNAC083,PeNAC060,PeNAC067,PeNAC081,PeNAC044,PeNAC029,PeNAC085,PeNAC066,PeNAC005,PeNAC045,PeNAC065,PeNAC063,PeNAC105,PeNAC003,PeNAC076,PeNAC002,PeNAC089,PeNAC014,PeNAC012,PeNAC091,PeNAC031,PeNAC059,PeNAC101,	1
cellular_component	obsolete cell	GO:0005623	0	0.330121	1.02878	39	11155	39	11476	PeNAC050,PeNAC025,PeNAC077,PeNAC009,PeNAC052,PeNAC037,PeNAC088,PeNAC079,PeNAC078,PeNAC028,PeNAC004,PeNAC092,PeNAC093,PeNAC039,PeNAC100,PeNAC027,PeNAC083,PeNAC060,PeNAC067,PeNAC081,PeNAC044,PeNAC029,PeNAC085,PeNAC066,PeNAC005,PeNAC045,PeNAC065,PeNAC063,PeNAC105,PeNAC003,PeNAC076,PeNAC002,PeNAC089,PeNAC014,PeNAC012,PeNAC091,PeNAC031,PeNAC059,PeNAC101,	1
cellular_component	cellular anatomical entity	GO:0110165	2	0.973126	1.0007	39	11468	39	11476	PeNAC050,PeNAC025,PeNAC077,PeNAC009,PeNAC052,PeNAC037,PeNAC088,PeNAC079,PeNAC078,PeNAC028,PeNAC004,PeNAC092,PeNAC093,PeNAC039,PeNAC100,PeNAC027,PeNAC083,PeNAC060,PeNAC067,PeNAC081,PeNAC044,PeNAC029,PeNAC085,PeNAC066,PeNAC005,PeNAC045,PeNAC065,PeNAC063,PeNAC105,PeNAC003,PeNAC076,PeNAC002,PeNAC089,PeNAC014,PeNAC012,PeNAC091,PeNAC031,PeNAC059,PeNAC101,	1
cellular_component	cellular_component	GO:0005575	0	1	1	39	11476	39	11476	PeNAC050,PeNAC025,PeNAC077,PeNAC009,PeNAC052,PeNAC037,PeNAC088,PeNAC079,PeNAC078,PeNAC028,PeNAC004,PeNAC092,PeNAC093,PeNAC039,PeNAC100,PeNAC027,PeNAC083,PeNAC060,PeNAC067,PeNAC081,PeNAC044,PeNAC029,PeNAC085,PeNAC066,PeNAC005,PeNAC045,PeNAC065,PeNAC063,PeNAC105,PeNAC003,PeNAC076,PeNAC002,PeNAC089,PeNAC014,PeNAC012,PeNAC091,PeNAC031,PeNAC059,PeNAC101,	1
cellular_component	nucleus	GO:0005634	6	8.88178e-16	2.96339	37	3674	39	11476	PeNAC050,PeNAC025,PeNAC077,PeNAC009,PeNAC037,PeNAC088,PeNAC079,PeNAC078,PeNAC028,PeNAC004,PeNAC092,PeNAC093,PeNAC039,PeNAC100,PeNAC027,PeNAC083,PeNAC060,PeNAC067,PeNAC081,PeNAC044,PeNAC029,PeNAC085,PeNAC066,PeNAC005,PeNAC045,PeNAC065,PeNAC063,PeNAC105,PeNAC003,PeNAC076,PeNAC002,PeNAC089,PeNAC014,PeNAC012,PeNAC031,PeNAC059,PeNAC101,	4.79616e-14
cellular_component	cytoplasm	GO:0005737	3	0.999771	0.576408	14	7147	39	11476	PeNAC050,PeNAC025,PeNAC077,PeNAC009,PeNAC052,PeNAC078,PeNAC093,PeNAC039,PeNAC044,PeNAC105,PeNAC089,PeNAC091,PeNAC031,PeNAC059,	1
cellular_component	plasma membrane	GO:0005886	4	0.936991	0.634857	6	2781	39	11476	PeNAC039,PeNAC105,PeNAC089,PeNAC012,PeNAC031,PeNAC059,	1
cellular_component	cell periphery	GO:0071944	3	0.979843	0.547624	6	3224	39	11476	PeNAC039,PeNAC105,PeNAC089,PeNAC012,PeNAC031,PeNAC059,	1
cellular_component	membrane	GO:0016020	3	0.999829	0.380504	6	4640	39	11476	PeNAC039,PeNAC105,PeNAC089,PeNAC012,PeNAC031,PeNAC059,	1
cellular_component	obsolete cytoplasmic part	GO:0044444	0	1	0.240053	5	6129	39	11476	PeNAC052,PeNAC105,PeNAC089,PeNAC091,PeNAC059,	1
cellular_component	obsolete intracellular organelle part	GO:0044446	0	0.999964	0.279446	4	4212	39	11476	PeNAC078,PeNAC105,PeNAC089,PeNAC059,	1
cellular_component	obsolete organelle part	GO:0044422	0	0.999967	0.278059	4	4233	39	11476	PeNAC078,PeNAC105,PeNAC089,PeNAC059,	1
cellular_component	organelle membrane	GO:0031090	4	0.94053	0.522349	3	1690	39	11476	PeNAC105,PeNAC089,PeNAC059,	1
cellular_component	endoplasmic reticulum membrane	GO:0005789	5	0.403728	1.44954	2	406	39	11476	PeNAC105,PeNAC059,	1
cellular_component	endoplasmic reticulum subcompartment	GO:0098827	4	0.408547	1.4354	2	410	39	11476	PeNAC105,PeNAC059,	1
cellular_component	nuclear outer membrane-endoplasmic reticulum membrane network	GO:0042175	4	0.41095	1.42843	2	412	39	11476	PeNAC105,PeNAC059,	1
cellular_component	obsolete endoplasmic reticulum part	GO:0044432	0	0.452244	1.31658	2	447	39	11476	PeNAC105,PeNAC059,	1
cellular_component	endoplasmic reticulum	GO:0005783	6	0.829549	0.642481	2	916	39	11476	PeNAC105,PeNAC059,	1
cellular_component	organelle subcompartment	GO:0031984	3	0.884307	0.559423	2	1052	39	11476	PeNAC105,PeNAC059,	1
cellular_component	obsolete membrane part	GO:0044425	0	0.965985	0.405871	2	1450	39	11476	PeNAC105,PeNAC059,	1
cellular_component	endomembrane system	GO:0012505	3	0.990881	0.319497	2	1842	39	11476	PeNAC105,PeNAC059,	1
cellular_component	root hair tip	GO:0035619	5	0.0334819	29.4256	1	10	39	11476	PeNAC089,	0.226003
cellular_component	root hair	GO:0035618	5	0.0367693	26.7506	1	11	39	11476	PeNAC089,	0.220616
cellular_component	cell pole	GO:0060187	3	0.115505	8.17379	1	36	39	11476	PeNAC089,	0.623726
cellular_component	cell tip	GO:0051286	4	0.115505	8.17379	1	36	39	11476	PeNAC089,	0.623726
cellular_component	obsolete cell projection part	GO:0044463	0	0.225968	3.92342	1	75	39	11476	PeNAC089,	1
cellular_component	obsolete plasma membrane bounded cell projection part	GO:0120038	0	0.225968	3.92342	1	75	39	11476	PeNAC089,	1
cellular_component	plasma membrane bounded cell projection	GO:0120025	4	0.387276	2.05774	1	143	39	11476	PeNAC089,	1
cellular_component	cell projection	GO:0042995	3	0.387276	2.05774	1	143	39	11476	PeNAC089,	1
cellular_component	cytoplasmic vesicle membrane	GO:0030659	6	0.408046	1.92324	1	153	39	11476	PeNAC089,	1
cellular_component	vesicle membrane	GO:0012506	5	0.422175	1.8391	1	160	39	11476	PeNAC089,	1
cellular_component	obsolete cytoplasmic vesicle part	GO:0044433	0	0.449455	1.69113	1	174	39	11476	PeNAC089,	1
cellular_component	peroxisome	GO:0005777	7	0.513968	1.40122	1	210	39	11476	PeNAC052,	1
cellular_component	microbody	GO:0042579	6	0.513968	1.40122	1	210	39	11476	PeNAC052,	1
cellular_component	nucleolus	GO:0005730	6	0.78056	0.673356	1	437	39	11476	PeNAC078,	1
cellular_component	cytoplasmic vesicle	GO:0031410	7	0.834838	0.569161	1	517	39	11476	PeNAC089,	1
cellular_component	intracellular vesicle	GO:0097708	6	0.837177	0.564792	1	521	39	11476	PeNAC089,	1
cellular_component	vesicle	GO:0031982	5	0.856825	0.528288	1	557	39	11476	PeNAC089,	1
cellular_component	nuclear lumen	GO:0031981	6	0.979584	0.270456	1	1088	39	11476	PeNAC078,	1
cellular_component	organelle lumen	GO:0043233	4	0.989408	0.233352	1	1261	39	11476	PeNAC078,	1
cellular_component	membrane-enclosed lumen	GO:0031974	3	0.989408	0.233352	1	1261	39	11476	PeNAC078,	1
cellular_component	intracellular organelle lumen	GO:0070013	5	0.989408	0.233352	1	1261	39	11476	PeNAC078,	1
cellular_component	obsolete nuclear part	GO:0044428	0	0.993603	0.211391	1	1392	39	11476	PeNAC078,	1
cellular_component	non-membrane-bounded organelle	GO:0043228	4	0.994011	0.208841	1	1409	39	11476	PeNAC078,	1
cellular_component	intracellular non-membrane-bounded organelle	GO:0043232	5	0.994011	0.208841	1	1409	39	11476	PeNAC078,	1
cellular_component	chloroplast	GO:0009507	7	0.998791	0.162304	1	1813	39	11476	PeNAC091,	1
cellular_component	plastid	GO:0009536	6	0.99913	0.155362	1	1894	39	11476	PeNAC091,	1
cellular_component	cytosol	GO:0005829	3	0.999314	0.150746	1	1952	39	11476	PeNAC089,	1
biological_process	organic substance biosynthetic process	GO:1901576	4	0	2.93184	78	3917	78	11484	PeNAC050,PeNAC057,PeNAC038,PeNAC025,PeNAC077,PeNAC009,PeNAC052,PeNAC104,PeNAC037,PeNAC088,PeNAC079,PeNAC016,PeNAC036,PeNAC046,PeNAC041,PeNAC054,PeNAC075,PeNAC078,PeNAC103,PeNAC022,PeNAC028,PeNAC034,PeNAC007,PeNAC004,PeNAC092,PeNAC051,PeNAC093,PeNAC039,PeNAC100,PeNAC008,PeNAC061,PeNAC027,PeNAC042,PeNAC055,PeNAC083,PeNAC040,PeNAC060,PeNAC001,PeNAC067,PeNAC058,PeNAC081,PeNAC095,PeNAC024,PeNAC073,PeN…	0
biological_process	primary metabolic process	GO:0044238	3	0	1.64953	78	6962	78	11484	PeNAC050,PeNAC057,PeNAC038,PeNAC025,PeNAC077,PeNAC009,PeNAC052,PeNAC104,PeNAC037,PeNAC088,PeNAC079,PeNAC016,PeNAC036,PeNAC046,PeNAC041,PeNAC054,PeNAC075,PeNAC078,PeNAC103,PeNAC022,PeNAC028,PeNAC034,PeNAC007,PeNAC004,PeNAC092,PeNAC051,PeNAC093,PeNAC039,PeNAC100,PeNAC008,PeNAC061,PeNAC027,PeNAC042,PeNAC055,PeNAC083,PeNAC040,PeNAC060,PeNAC001,PeNAC067,PeNAC058,PeNAC081,PeNAC095,PeNAC024,PeNAC073,PeN…	0
biological_process	biosynthetic process	GO:0009058	3	0	2.83416	78	4052	78	11484	PeNAC050,PeNAC057,PeNAC038,PeNAC025,PeNAC077,PeNAC009,PeNAC052,PeNAC104,PeNAC037,PeNAC088,PeNAC079,PeNAC016,PeNAC036,PeNAC046,PeNAC041,PeNAC054,PeNAC075,PeNAC078,PeNAC103,PeNAC022,PeNAC028,PeNAC034,PeNAC007,PeNAC004,PeNAC092,PeNAC051,PeNAC093,PeNAC039,PeNAC100,PeNAC008,PeNAC061,PeNAC027,PeNAC042,PeNAC055,PeNAC083,PeNAC040,PeNAC060,PeNAC001,PeNAC067,PeNAC058,PeNAC081,PeNAC095,PeNAC024,PeNAC073,PeN…	0
biological_process	biological regulation	GO:0065007	2	1.11022e-16	2.19958	78	5221	78	11484	PeNAC050,PeNAC057,PeNAC038,PeNAC025,PeNAC077,PeNAC009,PeNAC052,PeNAC104,PeNAC037,PeNAC088,PeNAC079,PeNAC016,PeNAC036,PeNAC046,PeNAC041,PeNAC054,PeNAC075,PeNAC078,PeNAC103,PeNAC022,PeNAC028,PeNAC034,PeNAC007,PeNAC004,PeNAC092,PeNAC051,PeNAC093,PeNAC039,PeNAC100,PeNAC008,PeNAC061,PeNAC027,PeNAC042,PeNAC055,PeNAC083,PeNAC040,PeNAC060,PeNAC001,PeNAC067,PeNAC058,PeNAC081,PeNAC095,PeNAC024,PeNAC073,PeN…	3.87344e-15
biological_process	cellular biosynthetic process	GO:0044249	4	2.22045e-16	3.00157	78	3826	78	11484	PeNAC050,PeNAC057,PeNAC038,PeNAC025,PeNAC077,PeNAC009,PeNAC052,PeNAC104,PeNAC037,PeNAC088,PeNAC079,PeNAC016,PeNAC036,PeNAC046,PeNAC041,PeNAC054,PeNAC075,PeNAC078,PeNAC103,PeNAC022,PeNAC028,PeNAC034,PeNAC007,PeNAC004,PeNAC092,PeNAC051,PeNAC093,PeNAC039,PeNAC100,PeNAC008,PeNAC061,PeNAC027,PeNAC042,PeNAC055,PeNAC083,PeNAC040,PeNAC060,PeNAC001,PeNAC067,PeNAC058,PeNAC081,PeNAC095,PeNAC024,PeNAC073,PeN…	5.36323e-15
biological_process	cellular metabolic process	GO:0044237	3	1.11022e-15	1.55294	78	7395	78	11484	PeNAC050,PeNAC057,PeNAC038,PeNAC025,PeNAC077,PeNAC009,PeNAC052,PeNAC104,PeNAC037,PeNAC088,PeNAC079,PeNAC016,PeNAC036,PeNAC046,PeNAC041,PeNAC054,PeNAC075,PeNAC078,PeNAC103,PeNAC022,PeNAC028,PeNAC034,PeNAC007,PeNAC004,PeNAC092,PeNAC051,PeNAC093,PeNAC039,PeNAC100,PeNAC008,PeNAC061,PeNAC027,PeNAC042,PeNAC055,PeNAC083,PeNAC040,PeNAC060,PeNAC001,PeNAC067,PeNAC058,PeNAC081,PeNAC095,PeNAC024,PeNAC073,PeN…	1.5157e-14
biological_process	organic substance metabolic process	GO:0071704	3	3.10862e-15	1.53222	78	7495	78	11484	PeNAC050,PeNAC057,PeNAC038,PeNAC025,PeNAC077,PeNAC009,PeNAC052,PeNAC104,PeNAC037,PeNAC088,PeNAC079,PeNAC016,PeNAC036,PeNAC046,PeNAC041,PeNAC054,PeNAC075,PeNAC078,PeNAC103,PeNAC022,PeNAC028,PeNAC034,PeNAC007,PeNAC004,PeNAC092,PeNAC051,PeNAC093,PeNAC039,PeNAC100,PeNAC008,PeNAC061,PeNAC027,PeNAC042,PeNAC055,PeNAC083,PeNAC040,PeNAC060,PeNAC001,PeNAC067,PeNAC058,PeNAC081,PeNAC095,PeNAC024,PeNAC073,PeN…	3.90443e-14
biological_process	metabolic process	GO:0008152	2	6.44307e-12	1.38964	78	8264	78	11484	PeNAC050,PeNAC057,PeNAC038,PeNAC025,PeNAC077,PeNAC009,PeNAC052,PeNAC104,PeNAC037,PeNAC088,PeNAC079,PeNAC016,PeNAC036,PeNAC046,PeNAC041,PeNAC054,PeNAC075,PeNAC078,PeNAC103,PeNAC022,PeNAC028,PeNAC034,PeNAC007,PeNAC004,PeNAC092,PeNAC051,PeNAC093,PeNAC039,PeNAC100,PeNAC008,PeNAC061,PeNAC027,PeNAC042,PeNAC055,PeNAC083,PeNAC040,PeNAC060,PeNAC001,PeNAC067,PeNAC058,PeNAC081,PeNAC095,PeNAC024,PeNAC073,PeN…	5.5428e-11
biological_process	cellular process	GO:0009987	2	4.87515e-05	1.13523	78	10116	78	11484	PeNAC050,PeNAC057,PeNAC038,PeNAC025,PeNAC077,PeNAC009,PeNAC052,PeNAC104,PeNAC037,PeNAC088,PeNAC079,PeNAC016,PeNAC036,PeNAC046,PeNAC041,PeNAC054,PeNAC075,PeNAC078,PeNAC103,PeNAC022,PeNAC028,PeNAC034,PeNAC007,PeNAC004,PeNAC092,PeNAC051,PeNAC093,PeNAC039,PeNAC100,PeNAC008,PeNAC061,PeNAC027,PeNAC042,PeNAC055,PeNAC083,PeNAC040,PeNAC060,PeNAC001,PeNAC067,PeNAC058,PeNAC081,PeNAC095,PeNAC024,PeNAC073,PeN…	0.000202755
biological_process	biological_process	GO:0008150	0	1	1	78	11484	78	11484	PeNAC050,PeNAC057,PeNAC038,PeNAC025,PeNAC077,PeNAC009,PeNAC052,PeNAC104,PeNAC037,PeNAC088,PeNAC079,PeNAC016,PeNAC036,PeNAC046,PeNAC041,PeNAC054,PeNAC075,PeNAC078,PeNAC103,PeNAC022,PeNAC028,PeNAC034,PeNAC007,PeNAC004,PeNAC092,PeNAC051,PeNAC093,PeNAC039,PeNAC100,PeNAC008,PeNAC061,PeNAC027,PeNAC042,PeNAC055,PeNAC083,PeNAC040,PeNAC060,PeNAC001,PeNAC067,PeNAC058,PeNAC081,PeNAC095,PeNAC024,PeNAC073,PeN…	1
biological_process	regulation of biological process	GO:0050789	3	2.22045e-16	2.44855	77	4630	78	11484	PeNAC050,PeNAC057,PeNAC038,PeNAC025,PeNAC077,PeNAC009,PeNAC104,PeNAC037,PeNAC088,PeNAC079,PeNAC016,PeNAC036,PeNAC046,PeNAC041,PeNAC054,PeNAC075,PeNAC078,PeNAC103,PeNAC022,PeNAC028,PeNAC034,PeNAC007,PeNAC004,PeNAC092,PeNAC051,PeNAC093,PeNAC039,PeNAC100,PeNAC008,PeNAC061,PeNAC027,PeNAC042,PeNAC055,PeNAC083,PeNAC040,PeNAC060,PeNAC001,PeNAC067,PeNAC058,PeNAC081,PeNAC095,PeNAC024,PeNAC073,PeNAC015,PeN…	5.36323e-15
biological_process	regulation of cellular process	GO:0050794	4	4.44089e-16	2.74432	77	4131	78	11484	PeNAC050,PeNAC057,PeNAC038,PeNAC025,PeNAC077,PeNAC009,PeNAC104,PeNAC037,PeNAC088,PeNAC079,PeNAC016,PeNAC036,PeNAC046,PeNAC041,PeNAC054,PeNAC075,PeNAC078,PeNAC103,PeNAC022,PeNAC028,PeNAC034,PeNAC007,PeNAC004,PeNAC092,PeNAC051,PeNAC093,PeNAC039,PeNAC100,PeNAC008,PeNAC061,PeNAC027,PeNAC042,PeNAC055,PeNAC083,PeNAC040,PeNAC060,PeNAC001,PeNAC067,PeNAC058,PeNAC081,PeNAC095,PeNAC024,PeNAC073,PeNAC015,PeN…	7.33916e-15
biological_process	RNA biosynthetic process	GO:0032774	8	0	6.04187	76	1852	78	11484	PeNAC050,PeNAC057,PeNAC038,PeNAC025,PeNAC077,PeNAC009,PeNAC104,PeNAC037,PeNAC088,PeNAC079,PeNAC016,PeNAC036,PeNAC046,PeNAC041,PeNAC054,PeNAC075,PeNAC078,PeNAC103,PeNAC022,PeNAC028,PeNAC034,PeNAC007,PeNAC004,PeNAC092,PeNAC051,PeNAC093,PeNAC039,PeNAC100,PeNAC008,PeNAC061,PeNAC027,PeNAC042,PeNAC055,PeNAC083,PeNAC040,PeNAC060,PeNAC001,PeNAC067,PeNAC058,PeNAC081,PeNAC095,PeNAC024,PeNAC073,PeNAC015,PeN…	0
biological_process	macromolecule metabolic process	GO:0043170	4	0	1.91832	76	5833	78	11484	PeNAC050,PeNAC057,PeNAC038,PeNAC025,PeNAC077,PeNAC009,PeNAC104,PeNAC037,PeNAC088,PeNAC079,PeNAC016,PeNAC036,PeNAC046,PeNAC041,PeNAC054,PeNAC075,PeNAC078,PeNAC103,PeNAC022,PeNAC028,PeNAC034,PeNAC007,PeNAC004,PeNAC092,PeNAC051,PeNAC093,PeNAC039,PeNAC100,PeNAC008,PeNAC061,PeNAC027,PeNAC042,PeNAC055,PeNAC083,PeNAC040,PeNAC060,PeNAC001,PeNAC067,PeNAC058,PeNAC081,PeNAC095,PeNAC024,PeNAC073,PeNAC015,PeN…	0
biological_process	cellular macromolecule metabolic process	GO:0044260	5	0	2.39553	76	4671	78	11484	PeNAC050,PeNAC057,PeNAC038,PeNAC025,PeNAC077,PeNAC009,PeNAC104,PeNAC037,PeNAC088,PeNAC079,PeNAC016,PeNAC036,PeNAC046,PeNAC041,PeNAC054,PeNAC075,PeNAC078,PeNAC103,PeNAC022,PeNAC028,PeNAC034,PeNAC007,PeNAC004,PeNAC092,PeNAC051,PeNAC093,PeNAC039,PeNAC100,PeNAC008,PeNAC061,PeNAC027,PeNAC042,PeNAC055,PeNAC083,PeNAC040,PeNAC060,PeNAC001,PeNAC067,PeNAC058,PeNAC081,PeNAC095,PeNAC024,PeNAC073,PeNAC015,PeN…	0
biological_process	regulation of RNA biosynthetic process	GO:2001141	8	0	6.30042	76	1776	78	11484	PeNAC050,PeNAC057,PeNAC038,PeNAC025,PeNAC077,PeNAC009,PeNAC104,PeNAC037,PeNAC088,PeNAC079,PeNAC016,PeNAC036,PeNAC046,PeNAC041,PeNAC054,PeNAC075,PeNAC078,PeNAC103,PeNAC022,PeNAC028,PeNAC034,PeNAC007,PeNAC004,PeNAC092,PeNAC051,PeNAC093,PeNAC039,PeNAC100,PeNAC008,PeNAC061,PeNAC027,PeNAC042,PeNAC055,PeNAC083,PeNAC040,PeNAC060,PeNAC001,PeNAC067,PeNAC058,PeNAC081,PeNAC095,PeNAC024,PeNAC073,PeNAC015,PeN…	0
biological_process	nucleic acid-templated transcription	GO:0097659	9	0	6.07797	76	1841	78	11484	PeNAC050,PeNAC057,PeNAC038,PeNAC025,PeNAC077,PeNAC009,PeNAC104,PeNAC037,PeNAC088,PeNAC079,PeNAC016,PeNAC036,PeNAC046,PeNAC041,PeNAC054,PeNAC075,PeNAC078,PeNAC103,PeNAC022,PeNAC028,PeNAC034,PeNAC007,PeNAC004,PeNAC092,PeNAC051,PeNAC093,PeNAC039,PeNAC100,PeNAC008,PeNAC061,PeNAC027,PeNAC042,PeNAC055,PeNAC083,PeNAC040,PeNAC060,PeNAC001,PeNAC067,PeNAC058,PeNAC081,PeNAC095,PeNAC024,PeNAC073,PeNAC015,PeN…	0
biological_process	regulation of cellular metabolic process	GO:0031323	5	0	4.556	76	2456	78	11484	PeNAC050,PeNAC057,PeNAC038,PeNAC025,PeNAC077,PeNAC009,PeNAC104,PeNAC037,PeNAC088,PeNAC079,PeNAC016,PeNAC036,PeNAC046,PeNAC041,PeNAC054,PeNAC075,PeNAC078,PeNAC103,PeNAC022,PeNAC028,PeNAC034,PeNAC007,PeNAC004,PeNAC092,PeNAC051,PeNAC093,PeNAC039,PeNAC100,PeNAC008,PeNAC061,PeNAC027,PeNAC042,PeNAC055,PeNAC083,PeNAC040,PeNAC060,PeNAC001,PeNAC067,PeNAC058,PeNAC081,PeNAC095,PeNAC024,PeNAC073,PeNAC015,PeN…	0
biological_process	heterocycle biosynthetic process	GO:0018130	5	0	4.64682	76	2408	78	11484	PeNAC050,PeNAC057,PeNAC038,PeNAC025,PeNAC077,PeNAC009,PeNAC104,PeNAC037,PeNAC088,PeNAC079,PeNAC016,PeNAC036,PeNAC046,PeNAC041,PeNAC054,PeNAC075,PeNAC078,PeNAC103,PeNAC022,PeNAC028,PeNAC034,PeNAC007,PeNAC004,PeNAC092,PeNAC051,PeNAC093,PeNAC039,PeNAC100,PeNAC008,PeNAC061,PeNAC027,PeNAC042,PeNAC055,PeNAC083,PeNAC040,PeNAC060,PeNAC001,PeNAC067,PeNAC058,PeNAC081,PeNAC095,PeNAC024,PeNAC073,PeNAC015,PeN…	0
biological_process	cellular nitrogen compound metabolic process	GO:0034641	4	0	2.65532	76	4214	78	11484	PeNAC050,PeNAC057,PeNAC038,PeNAC025,PeNAC077,PeNAC009,PeNAC104,PeNAC037,PeNAC088,PeNAC079,PeNAC016,PeNAC036,PeNAC046,PeNAC041,PeNAC054,PeNAC075,PeNAC078,PeNAC103,PeNAC022,PeNAC028,PeNAC034,PeNAC007,PeNAC004,PeNAC092,PeNAC051,PeNAC093,PeNAC039,PeNAC100,PeNAC008,PeNAC061,PeNAC027,PeNAC042,PeNAC055,PeNAC083,PeNAC040,PeNAC060,PeNAC001,PeNAC067,PeNAC058,PeNAC081,PeNAC095,PeNAC024,PeNAC073,PeNAC015,PeN…	0
biological_process	cellular macromolecule biosynthetic process	GO:0034645	6	0	4.16432	76	2687	78	11484	PeNAC050,PeNAC057,PeNAC038,PeNAC025,PeNAC077,PeNAC009,PeNAC104,PeNAC037,PeNAC088,PeNAC079,PeNAC016,PeNAC036,PeNAC046,PeNAC041,PeNAC054,PeNAC075,PeNAC078,PeNAC103,PeNAC022,PeNAC028,PeNAC034,PeNAC007,PeNAC004,PeNAC092,PeNAC051,PeNAC093,PeNAC039,PeNAC100,PeNAC008,PeNAC061,PeNAC027,PeNAC042,PeNAC055,PeNAC083,PeNAC040,PeNAC060,PeNAC001,PeNAC067,PeNAC058,PeNAC081,PeNAC095,PeNAC024,PeNAC073,PeNAC015,PeN…	0
biological_process	regulation of macromolecule metabolic process	GO:0060255	5	0	4.34208	76	2577	78	11484	PeNAC050,PeNAC057,PeNAC038,PeNAC025,PeNAC077,PeNAC009,PeNAC104,PeNAC037,PeNAC088,PeNAC079,PeNAC016,PeNAC036,PeNAC046,PeNAC041,PeNAC054,PeNAC075,PeNAC078,PeNAC103,PeNAC022,PeNAC028,PeNAC034,PeNAC007,PeNAC004,PeNAC092,PeNAC051,PeNAC093,PeNAC039,PeNAC100,PeNAC008,PeNAC061,PeNAC027,PeNAC042,PeNAC055,PeNAC083,PeNAC040,PeNAC060,PeNAC001,PeNAC067,PeNAC058,PeNAC081,PeNAC095,PeNAC024,PeNAC073,PeNAC015,PeN…	0
biological_process	macromolecule biosynthetic process	GO:0009059	5	0	4.04246	76	2768	78	11484	PeNAC050,PeNAC057,PeNAC038,PeNAC025,PeNAC077,PeNAC009,PeNAC104,PeNAC037,PeNAC088,PeNAC079,PeNAC016,PeNAC036,PeNAC046,PeNAC041,PeNAC054,PeNAC075,PeNAC078,PeNAC103,PeNAC022,PeNAC028,PeNAC034,PeNAC007,PeNAC004,PeNAC092,PeNAC051,PeNAC093,PeNAC039,PeNAC100,PeNAC008,PeNAC061,PeNAC027,PeNAC042,PeNAC055,PeNAC083,PeNAC040,PeNAC060,PeNAC001,PeNAC067,PeNAC058,PeNAC081,PeNAC095,PeNAC024,PeNAC073,PeNAC015,PeN…	0
biological_process	regulation of nucleic acid-templated transcription	GO:1903506	9	0	6.30042	76	1776	78	11484	PeNAC050,PeNAC057,PeNAC038,PeNAC025,PeNAC077,PeNAC009,PeNAC104,PeNAC037,PeNAC088,PeNAC079,PeNAC016,PeNAC036,PeNAC046,PeNAC041,PeNAC054,PeNAC075,PeNAC078,PeNAC103,PeNAC022,PeNAC028,PeNAC034,PeNAC007,PeNAC004,PeNAC092,PeNAC051,PeNAC093,PeNAC039,PeNAC100,PeNAC008,PeNAC061,PeNAC027,PeNAC042,PeNAC055,PeNAC083,PeNAC040,PeNAC060,PeNAC001,PeNAC067,PeNAC058,PeNAC081,PeNAC095,PeNAC024,PeNAC073,PeNAC015,PeN…	0
biological_process	aromatic compound biosynthetic process	GO:0019438	5	0	4.49018	76	2492	78	11484	PeNAC050,PeNAC057,PeNAC038,PeNAC025,PeNAC077,PeNAC009,PeNAC104,PeNAC037,PeNAC088,PeNAC079,PeNAC016,PeNAC036,PeNAC046,PeNAC041,PeNAC054,PeNAC075,PeNAC078,PeNAC103,PeNAC022,PeNAC028,PeNAC034,PeNAC007,PeNAC004,PeNAC092,PeNAC051,PeNAC093,PeNAC039,PeNAC100,PeNAC008,PeNAC061,PeNAC027,PeNAC042,PeNAC055,PeNAC083,PeNAC040,PeNAC060,PeNAC001,PeNAC067,PeNAC058,PeNAC081,PeNAC095,PeNAC024,PeNAC073,PeNAC015,PeN…	0
biological_process	nucleobase-containing compound metabolic process	GO:0006139	5	0	3.06647	76	3649	78	11484	PeNAC050,PeNAC057,PeNAC038,PeNAC025,PeNAC077,PeNAC009,PeNAC104,PeNAC037,PeNAC088,PeNAC079,PeNAC016,PeNAC036,PeNAC046,PeNAC041,PeNAC054,PeNAC075,PeNAC078,PeNAC103,PeNAC022,PeNAC028,PeNAC034,PeNAC007,PeNAC004,PeNAC092,PeNAC051,PeNAC093,PeNAC039,PeNAC100,PeNAC008,PeNAC061,PeNAC027,PeNAC042,PeNAC055,PeNAC083,PeNAC040,PeNAC060,PeNAC001,PeNAC067,PeNAC058,PeNAC081,PeNAC095,PeNAC024,PeNAC073,PeNAC015,PeN…	0
biological_process	transcription, DNA-templated	GO:0006351	10	1.11022e-16	6.19233	76	1807	78	11484	PeNAC050,PeNAC057,PeNAC038,PeNAC025,PeNAC077,PeNAC009,PeNAC104,PeNAC037,PeNAC088,PeNAC079,PeNAC016,PeNAC036,PeNAC046,PeNAC041,PeNAC054,PeNAC075,PeNAC078,PeNAC103,PeNAC022,PeNAC028,PeNAC034,PeNAC007,PeNAC004,PeNAC092,PeNAC051,PeNAC093,PeNAC039,PeNAC100,PeNAC008,PeNAC061,PeNAC027,PeNAC042,PeNAC055,PeNAC083,PeNAC040,PeNAC060,PeNAC001,PeNAC067,PeNAC058,PeNAC081,PeNAC095,PeNAC024,PeNAC073,PeNAC015,PeN…	3.87344e-15
biological_process	cellular aromatic compound metabolic process	GO:0006725	4	1.11022e-16	2.7574	76	4058	78	11484	PeNAC050,PeNAC057,PeNAC038,PeNAC025,PeNAC077,PeNAC009,PeNAC104,PeNAC037,PeNAC088,PeNAC079,PeNAC016,PeNAC036,PeNAC046,PeNAC041,PeNAC054,PeNAC075,PeNAC078,PeNAC103,PeNAC022,PeNAC028,PeNAC034,PeNAC007,PeNAC004,PeNAC092,PeNAC051,PeNAC093,PeNAC039,PeNAC100,PeNAC008,PeNAC061,PeNAC027,PeNAC042,PeNAC055,PeNAC083,PeNAC040,PeNAC060,PeNAC001,PeNAC067,PeNAC058,PeNAC081,PeNAC095,PeNAC024,PeNAC073,PeNAC015,PeN…	3.87344e-15
biological_process	nitrogen compound metabolic process	GO:0006807	3	1.11022e-16	1.78291	76	6276	78	11484	PeNAC050,PeNAC057,PeNAC038,PeNAC025,PeNAC077,PeNAC009,PeNAC104,PeNAC037,PeNAC088,PeNAC079,PeNAC016,PeNAC036,PeNAC046,PeNAC041,PeNAC054,PeNAC075,PeNAC078,PeNAC103,PeNAC022,PeNAC028,PeNAC034,PeNAC007,PeNAC004,PeNAC092,PeNAC051,PeNAC093,PeNAC039,PeNAC100,PeNAC008,PeNAC061,PeNAC027,PeNAC042,PeNAC055,PeNAC083,PeNAC040,PeNAC060,PeNAC001,PeNAC067,PeNAC058,PeNAC081,PeNAC095,PeNAC024,PeNAC073,PeNAC015,PeN…	3.87344e-15
biological_process	regulation of biosynthetic process	GO:0009889	5	1.11022e-16	5.4797	76	2042	78	11484	PeNAC050,PeNAC057,PeNAC038,PeNAC025,PeNAC077,PeNAC009,PeNAC104,PeNAC037,PeNAC088,PeNAC079,PeNAC016,PeNAC036,PeNAC046,PeNAC041,PeNAC054,PeNAC075,PeNAC078,PeNAC103,PeNAC022,PeNAC028,PeNAC034,PeNAC007,PeNAC004,PeNAC092,PeNAC051,PeNAC093,PeNAC039,PeNAC100,PeNAC008,PeNAC061,PeNAC027,PeNAC042,PeNAC055,PeNAC083,PeNAC040,PeNAC060,PeNAC001,PeNAC067,PeNAC058,PeNAC081,PeNAC095,PeNAC024,PeNAC073,PeNAC015,PeN…	3.87344e-15
biological_process	RNA metabolic process	GO:0016070	7	1.11022e-16	3.6663	76	3052	78	11484	PeNAC050,PeNAC057,PeNAC038,PeNAC025,PeNAC077,PeNAC009,PeNAC104,PeNAC037,PeNAC088,PeNAC079,PeNAC016,PeNAC036,PeNAC046,PeNAC041,PeNAC054,PeNAC075,PeNAC078,PeNAC103,PeNAC022,PeNAC028,PeNAC034,PeNAC007,PeNAC004,PeNAC092,PeNAC051,PeNAC093,PeNAC039,PeNAC100,PeNAC008,PeNAC061,PeNAC027,PeNAC042,PeNAC055,PeNAC083,PeNAC040,PeNAC060,PeNAC001,PeNAC067,PeNAC058,PeNAC081,PeNAC095,PeNAC024,PeNAC073,PeNAC015,PeN…	3.87344e-15
biological_process	nucleobase-containing compound biosynthetic process	GO:0034654	6	1.11022e-16	5.13517	76	2179	78	11484	PeNAC050,PeNAC057,PeNAC038,PeNAC025,PeNAC077,PeNAC009,PeNAC104,PeNAC037,PeNAC088,PeNAC079,PeNAC016,PeNAC036,PeNAC046,PeNAC041,PeNAC054,PeNAC075,PeNAC078,PeNAC103,PeNAC022,PeNAC028,PeNAC034,PeNAC007,PeNAC004,PeNAC092,PeNAC051,PeNAC093,PeNAC039,PeNAC100,PeNAC008,PeNAC061,PeNAC027,PeNAC042,PeNAC055,PeNAC083,PeNAC040,PeNAC060,PeNAC001,PeNAC067,PeNAC058,PeNAC081,PeNAC095,PeNAC024,PeNAC073,PeNAC015,PeN…	3.87344e-15
biological_process	regulation of macromolecule biosynthetic process	GO:0010556	6	2.22045e-16	5.69442	76	1965	78	11484	PeNAC050,PeNAC057,PeNAC038,PeNAC025,PeNAC077,PeNAC009,PeNAC104,PeNAC037,PeNAC088,PeNAC079,PeNAC016,PeNAC036,PeNAC046,PeNAC041,PeNAC054,PeNAC075,PeNAC078,PeNAC103,PeNAC022,PeNAC028,PeNAC034,PeNAC007,PeNAC004,PeNAC092,PeNAC051,PeNAC093,PeNAC039,PeNAC100,PeNAC008,PeNAC061,PeNAC027,PeNAC042,PeNAC055,PeNAC083,PeNAC040,PeNAC060,PeNAC001,PeNAC067,PeNAC058,PeNAC081,PeNAC095,PeNAC024,PeNAC073,PeNAC015,PeN…	5.36323e-15
biological_process	heterocycle metabolic process	GO:0046483	4	2.22045e-16	2.84287	76	3936	78	11484	PeNAC050,PeNAC057,PeNAC038,PeNAC025,PeNAC077,PeNAC009,PeNAC104,PeNAC037,PeNAC088,PeNAC079,PeNAC016,PeNAC036,PeNAC046,PeNAC041,PeNAC054,PeNAC075,PeNAC078,PeNAC103,PeNAC022,PeNAC028,PeNAC034,PeNAC007,PeNAC004,PeNAC092,PeNAC051,PeNAC093,PeNAC039,PeNAC100,PeNAC008,PeNAC061,PeNAC027,PeNAC042,PeNAC055,PeNAC083,PeNAC040,PeNAC060,PeNAC001,PeNAC067,PeNAC058,PeNAC081,PeNAC095,PeNAC024,PeNAC073,PeNAC015,PeN…	5.36323e-15
biological_process	regulation of cellular biosynthetic process	GO:0031326	6	2.22045e-16	5.53663	76	2021	78	11484	PeNAC050,PeNAC057,PeNAC038,PeNAC025,PeNAC077,PeNAC009,PeNAC104,PeNAC037,PeNAC088,PeNAC079,PeNAC016,PeNAC036,PeNAC046,PeNAC041,PeNAC054,PeNAC075,PeNAC078,PeNAC103,PeNAC022,PeNAC028,PeNAC034,PeNAC007,PeNAC004,PeNAC092,PeNAC051,PeNAC093,PeNAC039,PeNAC100,PeNAC008,PeNAC061,PeNAC027,PeNAC042,PeNAC055,PeNAC083,PeNAC040,PeNAC060,PeNAC001,PeNAC067,PeNAC058,PeNAC081,PeNAC095,PeNAC024,PeNAC073,PeNAC015,PeN…	5.36323e-15
biological_process	regulation of nucleobase-containing compound metabolic process	GO:0019219	6	2.22045e-16	5.70313	76	1962	78	11484	PeNAC050,PeNAC057,PeNAC038,PeNAC025,PeNAC077,PeNAC009,PeNAC104,PeNAC037,PeNAC088,PeNAC079,PeNAC016,PeNAC036,PeNAC046,PeNAC041,PeNAC054,PeNAC075,PeNAC078,PeNAC103,PeNAC022,PeNAC028,PeNAC034,PeNAC007,PeNAC004,PeNAC092,PeNAC051,PeNAC093,PeNAC039,PeNAC100,PeNAC008,PeNAC061,PeNAC027,PeNAC042,PeNAC055,PeNAC083,PeNAC040,PeNAC060,PeNAC001,PeNAC067,PeNAC058,PeNAC081,PeNAC095,PeNAC024,PeNAC073,PeNAC015,PeN…	5.36323e-15
biological_process	organic cyclic compound metabolic process	GO:1901360	4	2.22045e-16	2.67245	76	4187	78	11484	PeNAC050,PeNAC057,PeNAC038,PeNAC025,PeNAC077,PeNAC009,PeNAC104,PeNAC037,PeNAC088,PeNAC079,PeNAC016,PeNAC036,PeNAC046,PeNAC041,PeNAC054,PeNAC075,PeNAC078,PeNAC103,PeNAC022,PeNAC028,PeNAC034,PeNAC007,PeNAC004,PeNAC092,PeNAC051,PeNAC093,PeNAC039,PeNAC100,PeNAC008,PeNAC061,PeNAC027,PeNAC042,PeNAC055,PeNAC083,PeNAC040,PeNAC060,PeNAC001,PeNAC067,PeNAC058,PeNAC081,PeNAC095,PeNAC024,PeNAC073,PeNAC015,PeN…	5.36323e-15
biological_process	nucleic acid metabolic process	GO:0090304	6	3.33067e-16	3.3233	76	3367	78	11484	PeNAC050,PeNAC057,PeNAC038,PeNAC025,PeNAC077,PeNAC009,PeNAC104,PeNAC037,PeNAC088,PeNAC079,PeNAC016,PeNAC036,PeNAC046,PeNAC041,PeNAC054,PeNAC075,PeNAC078,PeNAC103,PeNAC022,PeNAC028,PeNAC034,PeNAC007,PeNAC004,PeNAC092,PeNAC051,PeNAC093,PeNAC039,PeNAC100,PeNAC008,PeNAC061,PeNAC027,PeNAC042,PeNAC055,PeNAC083,PeNAC040,PeNAC060,PeNAC001,PeNAC067,PeNAC058,PeNAC081,PeNAC095,PeNAC024,PeNAC073,PeNAC015,PeN…	6.33836e-15
biological_process	regulation of primary metabolic process	GO:0080090	5	3.33067e-16	4.77166	76	2345	78	11484	PeNAC050,PeNAC057,PeNAC038,PeNAC025,PeNAC077,PeNAC009,PeNAC104,PeNAC037,PeNAC088,PeNAC079,PeNAC016,PeNAC036,PeNAC046,PeNAC041,PeNAC054,PeNAC075,PeNAC078,PeNAC103,PeNAC022,PeNAC028,PeNAC034,PeNAC007,PeNAC004,PeNAC092,PeNAC051,PeNAC093,PeNAC039,PeNAC100,PeNAC008,PeNAC061,PeNAC027,PeNAC042,PeNAC055,PeNAC083,PeNAC040,PeNAC060,PeNAC001,PeNAC067,PeNAC058,PeNAC081,PeNAC095,PeNAC024,PeNAC073,PeNAC015,PeN…	6.33836e-15
biological_process	gene expression	GO:0010467	5	3.33067e-16	3.76245	76	2974	78	11484	PeNAC050,PeNAC057,PeNAC038,PeNAC025,PeNAC077,PeNAC009,PeNAC104,PeNAC037,PeNAC088,PeNAC079,PeNAC016,PeNAC036,PeNAC046,PeNAC041,PeNAC054,PeNAC075,PeNAC078,PeNAC103,PeNAC022,PeNAC028,PeNAC034,PeNAC007,PeNAC004,PeNAC092,PeNAC051,PeNAC093,PeNAC039,PeNAC100,PeNAC008,PeNAC061,PeNAC027,PeNAC042,PeNAC055,PeNAC083,PeNAC040,PeNAC060,PeNAC001,PeNAC067,PeNAC058,PeNAC081,PeNAC095,PeNAC024,PeNAC073,PeNAC015,PeN…	6.33836e-15
biological_process	regulation of cellular macromolecule biosynthetic process	GO:2000112	7	3.33067e-16	5.82485	76	1921	78	11484	PeNAC050,PeNAC057,PeNAC038,PeNAC025,PeNAC077,PeNAC009,PeNAC104,PeNAC037,PeNAC088,PeNAC079,PeNAC016,PeNAC036,PeNAC046,PeNAC041,PeNAC054,PeNAC075,PeNAC078,PeNAC103,PeNAC022,PeNAC028,PeNAC034,PeNAC007,PeNAC004,PeNAC092,PeNAC051,PeNAC093,PeNAC039,PeNAC100,PeNAC008,PeNAC061,PeNAC027,PeNAC042,PeNAC055,PeNAC083,PeNAC040,PeNAC060,PeNAC001,PeNAC067,PeNAC058,PeNAC081,PeNAC095,PeNAC024,PeNAC073,PeNAC015,PeN…	6.33836e-15
biological_process	organic cyclic compound biosynthetic process	GO:1901362	5	3.33067e-16	4.30532	76	2599	78	11484	PeNAC050,PeNAC057,PeNAC038,PeNAC025,PeNAC077,PeNAC009,PeNAC104,PeNAC037,PeNAC088,PeNAC079,PeNAC016,PeNAC036,PeNAC046,PeNAC041,PeNAC054,PeNAC075,PeNAC078,PeNAC103,PeNAC022,PeNAC028,PeNAC034,PeNAC007,PeNAC004,PeNAC092,PeNAC051,PeNAC093,PeNAC039,PeNAC100,PeNAC008,PeNAC061,PeNAC027,PeNAC042,PeNAC055,PeNAC083,PeNAC040,PeNAC060,PeNAC001,PeNAC067,PeNAC058,PeNAC081,PeNAC095,PeNAC024,PeNAC073,PeNAC015,PeN…	6.33836e-15
biological_process	regulation of transcription, DNA-templated	GO:0006355	10	4.44089e-16	6.42708	76	1741	78	11484	PeNAC050,PeNAC057,PeNAC038,PeNAC025,PeNAC077,PeNAC009,PeNAC104,PeNAC037,PeNAC088,PeNAC079,PeNAC016,PeNAC036,PeNAC046,PeNAC041,PeNAC054,PeNAC075,PeNAC078,PeNAC103,PeNAC022,PeNAC028,PeNAC034,PeNAC007,PeNAC004,PeNAC092,PeNAC051,PeNAC093,PeNAC039,PeNAC100,PeNAC008,PeNAC061,PeNAC027,PeNAC042,PeNAC055,PeNAC083,PeNAC040,PeNAC060,PeNAC001,PeNAC067,PeNAC058,PeNAC081,PeNAC095,PeNAC024,PeNAC073,PeNAC015,PeN…	7.33916e-15
biological_process	regulation of metabolic process	GO:0019222	4	4.44089e-16	4.01635	76	2786	78	11484	PeNAC050,PeNAC057,PeNAC038,PeNAC025,PeNAC077,PeNAC009,PeNAC104,PeNAC037,PeNAC088,PeNAC079,PeNAC016,PeNAC036,PeNAC046,PeNAC041,PeNAC054,PeNAC075,PeNAC078,PeNAC103,PeNAC022,PeNAC028,PeNAC034,PeNAC007,PeNAC004,PeNAC092,PeNAC051,PeNAC093,PeNAC039,PeNAC100,PeNAC008,PeNAC061,PeNAC027,PeNAC042,PeNAC055,PeNAC083,PeNAC040,PeNAC060,PeNAC001,PeNAC067,PeNAC058,PeNAC081,PeNAC095,PeNAC024,PeNAC073,PeNAC015,PeN…	7.33916e-15
biological_process	regulation of nitrogen compound metabolic process	GO:0051171	5	4.44089e-16	4.85657	76	2304	78	11484	PeNAC050,PeNAC057,PeNAC038,PeNAC025,PeNAC077,PeNAC009,PeNAC104,PeNAC037,PeNAC088,PeNAC079,PeNAC016,PeNAC036,PeNAC046,PeNAC041,PeNAC054,PeNAC075,PeNAC078,PeNAC103,PeNAC022,PeNAC028,PeNAC034,PeNAC007,PeNAC004,PeNAC092,PeNAC051,PeNAC093,PeNAC039,PeNAC100,PeNAC008,PeNAC061,PeNAC027,PeNAC042,PeNAC055,PeNAC083,PeNAC040,PeNAC060,PeNAC001,PeNAC067,PeNAC058,PeNAC081,PeNAC095,PeNAC024,PeNAC073,PeNAC015,PeN…	7.33916e-15
biological_process	regulation of RNA metabolic process	GO:0051252	7	7.77156e-16	5.93609	76	1885	78	11484	PeNAC050,PeNAC057,PeNAC038,PeNAC025,PeNAC077,PeNAC009,PeNAC104,PeNAC037,PeNAC088,PeNAC079,PeNAC016,PeNAC036,PeNAC046,PeNAC041,PeNAC054,PeNAC075,PeNAC078,PeNAC103,PeNAC022,PeNAC028,PeNAC034,PeNAC007,PeNAC004,PeNAC092,PeNAC051,PeNAC093,PeNAC039,PeNAC100,PeNAC008,PeNAC061,PeNAC027,PeNAC042,PeNAC055,PeNAC083,PeNAC040,PeNAC060,PeNAC001,PeNAC067,PeNAC058,PeNAC081,PeNAC095,PeNAC024,PeNAC073,PeNAC015,PeN…	1.13501e-14
biological_process	regulation of gene expression	GO:0010468	6	7.77156e-16	5.01773	76	2230	78	11484	PeNAC050,PeNAC057,PeNAC038,PeNAC025,PeNAC077,PeNAC009,PeNAC104,PeNAC037,PeNAC088,PeNAC079,PeNAC016,PeNAC036,PeNAC046,PeNAC041,PeNAC054,PeNAC075,PeNAC078,PeNAC103,PeNAC022,PeNAC028,PeNAC034,PeNAC007,PeNAC004,PeNAC092,PeNAC051,PeNAC093,PeNAC039,PeNAC100,PeNAC008,PeNAC061,PeNAC027,PeNAC042,PeNAC055,PeNAC083,PeNAC040,PeNAC060,PeNAC001,PeNAC067,PeNAC058,PeNAC081,PeNAC095,PeNAC024,PeNAC073,PeNAC015,PeN…	1.13501e-14
biological_process	cellular nitrogen compound biosynthetic process	GO:0044271	5	8.88178e-16	4.03517	76	2773	78	11484	PeNAC050,PeNAC057,PeNAC038,PeNAC025,PeNAC077,PeNAC009,PeNAC104,PeNAC037,PeNAC088,PeNAC079,PeNAC016,PeNAC036,PeNAC046,PeNAC041,PeNAC054,PeNAC075,PeNAC078,PeNAC103,PeNAC022,PeNAC028,PeNAC034,PeNAC007,PeNAC004,PeNAC092,PeNAC051,PeNAC093,PeNAC039,PeNAC100,PeNAC008,PeNAC061,PeNAC027,PeNAC042,PeNAC055,PeNAC083,PeNAC040,PeNAC060,PeNAC001,PeNAC067,PeNAC058,PeNAC081,PeNAC095,PeNAC024,PeNAC073,PeNAC015,PeN…	1.2395e-14
biological_process	response to stimulus	GO:0050896	2	0.0310617	1.23318	46	5492	78	11484	PeNAC057,PeNAC025,PeNAC077,PeNAC009,PeNAC052,PeNAC088,PeNAC078,PeNAC028,PeNAC007,PeNAC004,PeNAC093,PeNAC039,PeNAC100,PeNAC008,PeNAC061,PeNAC027,PeNAC083,PeNAC060,PeNAC001,PeNAC067,PeNAC058,PeNAC081,PeNAC095,PeNAC044,PeNAC029,PeNAC085,PeNAC066,PeNAC047,PeNAC005,PeNAC065,PeNAC063,PeNAC105,PeNAC003,PeNAC076,PeNAC002,PeNAC072,PeNAC089,PeNAC014,PeNAC091,PeNAC048,PeNAC031,PeNAC084,PeNAC059,PeNAC101,PeN…	0.064167
biological_process	developmental process	GO:0032502	2	1.54566e-08	2.11134	45	3138	78	11484	PeNAC050,PeNAC025,PeNAC077,PeNAC037,PeNAC079,PeNAC016,PeNAC036,PeNAC046,PeNAC041,PeNAC078,PeNAC028,PeNAC004,PeNAC092,PeNAC051,PeNAC100,PeNAC027,PeNAC083,PeNAC040,PeNAC060,PeNAC001,PeNAC067,PeNAC081,PeNAC073,PeNAC015,PeNAC021,PeNAC080,PeNAC029,PeNAC085,PeNAC066,PeNAC033,PeNAC047,PeNAC005,PeNAC045,PeNAC065,PeNAC063,PeNAC062,PeNAC023,PeNAC003,PeNAC076,PeNAC002,PeNAC089,PeNAC014,PeNAC048,PeNAC102,PeN…	8.66671e-08
biological_process	anatomical structure development	GO:0048856	3	7.18447e-09	2.19897	44	2946	78	11484	PeNAC050,PeNAC077,PeNAC037,PeNAC079,PeNAC016,PeNAC036,PeNAC046,PeNAC041,PeNAC078,PeNAC028,PeNAC004,PeNAC092,PeNAC051,PeNAC100,PeNAC027,PeNAC083,PeNAC040,PeNAC060,PeNAC001,PeNAC067,PeNAC081,PeNAC073,PeNAC015,PeNAC021,PeNAC080,PeNAC029,PeNAC085,PeNAC066,PeNAC033,PeNAC047,PeNAC005,PeNAC045,PeNAC065,PeNAC063,PeNAC062,PeNAC023,PeNAC003,PeNAC076,PeNAC002,PeNAC089,PeNAC014,PeNAC048,PeNAC102,PeNAC101,	4.21668e-08
biological_process	multicellular organismal process	GO:0032501	2	4.93246e-07	2.08952	39	2748	78	11484	PeNAC050,PeNAC077,PeNAC104,PeNAC037,PeNAC079,PeNAC078,PeNAC103,PeNAC028,PeNAC004,PeNAC092,PeNAC051,PeNAC100,PeNAC027,PeNAC083,PeNAC040,PeNAC060,PeNAC001,PeNAC067,PeNAC081,PeNAC073,PeNAC021,PeNAC085,PeNAC066,PeNAC033,PeNAC047,PeNAC005,PeNAC045,PeNAC063,PeNAC062,PeNAC023,PeNAC003,PeNAC076,PeNAC002,PeNAC089,PeNAC014,PeNAC048,PeNAC102,PeNAC101,PeNAC018,	2.41999e-06
biological_process	positive regulation of cellular process	GO:0048522	5	4.44089e-16	4.60919	35	1118	78	11484	PeNAC050,PeNAC025,PeNAC077,PeNAC009,PeNAC104,PeNAC088,PeNAC036,PeNAC046,PeNAC041,PeNAC078,PeNAC103,PeNAC028,PeNAC004,PeNAC092,PeNAC051,PeNAC093,PeNAC039,PeNAC060,PeNAC081,PeNAC080,PeNAC044,PeNAC029,PeNAC085,PeNAC066,PeNAC005,PeNAC045,PeNAC065,PeNAC105,PeNAC076,PeNAC002,PeNAC014,PeNAC012,PeNAC031,PeNAC059,PeNAC018,	7.33916e-15
biological_process	positive regulation of biological process	GO:0048518	4	1.77169e-12	3.5563	35	1449	78	11484	PeNAC050,PeNAC025,PeNAC077,PeNAC009,PeNAC104,PeNAC088,PeNAC036,PeNAC046,PeNAC041,PeNAC078,PeNAC103,PeNAC028,PeNAC004,PeNAC092,PeNAC051,PeNAC093,PeNAC039,PeNAC060,PeNAC081,PeNAC080,PeNAC044,PeNAC029,PeNAC085,PeNAC066,PeNAC005,PeNAC045,PeNAC065,PeNAC105,PeNAC076,PeNAC002,PeNAC014,PeNAC012,PeNAC031,PeNAC059,PeNAC018,	1.68579e-11
biological_process	system development	GO:0048731	4	2.89985e-08	2.5737	34	1945	78	11484	PeNAC050,PeNAC077,PeNAC037,PeNAC079,PeNAC078,PeNAC028,PeNAC004,PeNAC092,PeNAC051,PeNAC100,PeNAC027,PeNAC083,PeNAC040,PeNAC060,PeNAC001,PeNAC067,PeNAC081,PeNAC073,PeNAC021,PeNAC085,PeNAC033,PeNAC047,PeNAC005,PeNAC045,PeNAC063,PeNAC062,PeNAC023,PeNAC003,PeNAC076,PeNAC089,PeNAC014,PeNAC048,PeNAC102,PeNAC101,	1.59746e-07
biological_process	multicellular organism development	GO:0007275	4	8.10269e-06	2.04237	34	2451	78	11484	PeNAC050,PeNAC077,PeNAC037,PeNAC079,PeNAC078,PeNAC028,PeNAC004,PeNAC092,PeNAC051,PeNAC100,PeNAC027,PeNAC083,PeNAC040,PeNAC060,PeNAC001,PeNAC067,PeNAC081,PeNAC073,PeNAC021,PeNAC085,PeNAC033,PeNAC047,PeNAC005,PeNAC045,PeNAC063,PeNAC062,PeNAC023,PeNAC003,PeNAC076,PeNAC089,PeNAC014,PeNAC048,PeNAC102,PeNAC101,	3.66078e-05
biological_process	reproductive process	GO:0022414	2	2.994e-09	2.96313	32	1590	78	11484	PeNAC057,PeNAC104,PeNAC037,PeNAC088,PeNAC079,PeNAC078,PeNAC103,PeNAC007,PeNAC100,PeNAC008,PeNAC061,PeNAC027,PeNAC083,PeNAC040,PeNAC060,PeNAC067,PeNAC058,PeNAC081,PeNAC095,PeNAC073,PeNAC085,PeNAC033,PeNAC063,PeNAC062,PeNAC003,PeNAC072,PeNAC089,PeNAC014,PeNAC102,PeNAC101,PeNAC018,PeNAC074,	1.88023e-08
biological_process	reproduction	GO:0000003	2	3.34464e-09	2.95015	32	1597	78	11484	PeNAC057,PeNAC104,PeNAC037,PeNAC088,PeNAC079,PeNAC078,PeNAC103,PeNAC007,PeNAC100,PeNAC008,PeNAC061,PeNAC027,PeNAC083,PeNAC040,PeNAC060,PeNAC067,PeNAC058,PeNAC081,PeNAC095,PeNAC073,PeNAC085,PeNAC033,PeNAC063,PeNAC062,PeNAC003,PeNAC072,PeNAC089,PeNAC014,PeNAC102,PeNAC101,PeNAC018,PeNAC074,	2.05925e-08
biological_process	response to abiotic stimulus	GO:0009628	3	1.00729e-06	2.32776	32	2024	78	11484	PeNAC057,PeNAC025,PeNAC077,PeNAC009,PeNAC088,PeNAC078,PeNAC007,PeNAC004,PeNAC093,PeNAC039,PeNAC100,PeNAC008,PeNAC061,PeNAC060,PeNAC001,PeNAC067,PeNAC058,PeNAC081,PeNAC095,PeNAC044,PeNAC085,PeNAC047,PeNAC105,PeNAC072,PeNAC014,PeNAC091,PeNAC048,PeNAC031,PeNAC084,PeNAC059,PeNAC064,PeNAC074,	4.82885e-06
biological_process	response to stress	GO:0006950	3	0.00281378	1.57151	32	2998	78	11484	PeNAC057,PeNAC077,PeNAC052,PeNAC088,PeNAC007,PeNAC004,PeNAC039,PeNAC100,PeNAC008,PeNAC061,PeNAC060,PeNAC001,PeNAC067,PeNAC058,PeNAC081,PeNAC095,PeNAC029,PeNAC085,PeNAC066,PeNAC047,PeNAC065,PeNAC105,PeNAC002,PeNAC072,PeNAC014,PeNAC091,PeNAC048,PeNAC031,PeNAC084,PeNAC059,PeNAC064,PeNAC074,	0.00803206
biological_process	plant organ development	GO:0099402	4	2.17493e-13	4.40981	31	1035	78	11484	PeNAC050,PeNAC077,PeNAC037,PeNAC079,PeNAC028,PeNAC004,PeNAC092,PeNAC051,PeNAC100,PeNAC027,PeNAC083,PeNAC040,PeNAC060,PeNAC001,PeNAC067,PeNAC081,PeNAC073,PeNAC085,PeNAC033,PeNAC047,PeNAC005,PeNAC045,PeNAC063,PeNAC062,PeNAC003,PeNAC076,PeNAC089,PeNAC014,PeNAC048,PeNAC102,PeNAC101,	2.27642e-12
biological_process	response to chemical	GO:0042221	3	0.0843334	1.27315	28	3238	78	11484	PeNAC077,PeNAC078,PeNAC028,PeNAC004,PeNAC039,PeNAC100,PeNAC027,PeNAC083,PeNAC060,PeNAC067,PeNAC081,PeNAC029,PeNAC085,PeNAC066,PeNAC005,PeNAC065,PeNAC063,PeNAC105,PeNAC003,PeNAC076,PeNAC002,PeNAC014,PeNAC091,PeNAC031,PeNAC084,PeNAC059,PeNAC101,PeNAC064,	0.1451
biological_process	shoot system development	GO:0048367	5	2.34026e-11	4.50353	26	850	78	11484	PeNAC050,PeNAC077,PeNAC037,PeNAC079,PeNAC004,PeNAC100,PeNAC027,PeNAC083,PeNAC040,PeNAC060,PeNAC001,PeNAC067,PeNAC081,PeNAC073,PeNAC021,PeNAC085,PeNAC033,PeNAC047,PeNAC063,PeNAC062,PeNAC023,PeNAC003,PeNAC014,PeNAC048,PeNAC102,PeNAC101,	1.81442e-10
biological_process	cellular component organization or biogenesis	GO:0071840	3	0.0617244	1.33148	26	2875	78	11484	PeNAC057,PeNAC025,PeNAC104,PeNAC088,PeNAC036,PeNAC046,PeNAC041,PeNAC078,PeNAC103,PeNAC007,PeNAC092,PeNAC051,PeNAC008,PeNAC061,PeNAC058,PeNAC095,PeNAC080,PeNAC029,PeNAC066,PeNAC045,PeNAC065,PeNAC002,PeNAC072,PeNAC089,PeNAC018,PeNAC074,	0.111388
biological_process	cellular response to stimulus	GO:0051716	3	0.182579	1.19157	25	3089	78	11484	PeNAC057,PeNAC088,PeNAC078,PeNAC007,PeNAC004,PeNAC039,PeNAC008,PeNAC061,PeNAC027,PeNAC083,PeNAC058,PeNAC095,PeNAC029,PeNAC085,PeNAC065,PeNAC105,PeNAC003,PeNAC072,PeNAC089,PeNAC014,PeNAC091,PeNAC031,PeNAC059,PeNAC064,PeNAC074,	0.274964
biological_process	tissue development	GO:0009888	4	1.76016e-10	4.50132	24	785	78	11484	PeNAC016,PeNAC036,PeNAC046,PeNAC041,PeNAC100,PeNAC027,PeNAC083,PeNAC040,PeNAC067,PeNAC015,PeNAC021,PeNAC080,PeNAC029,PeNAC066,PeNAC033,PeNAC065,PeNAC063,PeNAC062,PeNAC023,PeNAC003,PeNAC002,PeNAC089,PeNAC102,PeNAC101,	1.27055e-09
biological_process	positive regulation of nitrogen compound metabolic process	GO:0051173	6	2.03565e-10	4.69668	23	721	78	11484	PeNAC050,PeNAC025,PeNAC077,PeNAC009,PeNAC104,PeNAC088,PeNAC078,PeNAC103,PeNAC051,PeNAC093,PeNAC039,PeNAC060,PeNAC081,PeNAC044,PeNAC029,PeNAC085,PeNAC065,PeNAC105,PeNAC014,PeNAC012,PeNAC031,PeNAC059,PeNAC018,	1.42043e-09
biological_process	positive regulation of cellular metabolic process	GO:0031325	6	7.07324e-10	4.40925	23	768	78	11484	PeNAC050,PeNAC025,PeNAC077,PeNAC009,PeNAC104,PeNAC088,PeNAC078,PeNAC103,PeNAC051,PeNAC093,PeNAC039,PeNAC060,PeNAC081,PeNAC044,PeNAC029,PeNAC085,PeNAC065,PeNAC105,PeNAC014,PeNAC012,PeNAC031,PeNAC059,PeNAC018,	4.62708e-09
biological_process	positive regulation of metabolic process	GO:0009893	5	4.60809e-09	4.00273	23	846	78	11484	PeNAC050,PeNAC025,PeNAC077,PeNAC009,PeNAC104,PeNAC088,PeNAC078,PeNAC103,PeNAC051,PeNAC093,PeNAC039,PeNAC060,PeNAC081,PeNAC044,PeNAC029,PeNAC085,PeNAC065,PeNAC105,PeNAC014,PeNAC012,PeNAC031,PeNAC059,PeNAC018,	2.78258e-08
biological_process	positive regulation of cellular biosynthetic process	GO:0031328	7	5.05684e-12	5.9872	22	541	78	11484	PeNAC025,PeNAC077,PeNAC009,PeNAC104,PeNAC088,PeNAC078,PeNAC103,PeNAC051,PeNAC093,PeNAC039,PeNAC060,PeNAC081,PeNAC044,PeNAC029,PeNAC085,PeNAC065,PeNAC105,PeNAC014,PeNAC012,PeNAC031,PeNAC059,PeNAC018,	4.53671e-11
biological_process	positive regulation of biosynthetic process	GO:0009891	6	8.37852e-12	5.83617	22	555	78	11484	PeNAC025,PeNAC077,PeNAC009,PeNAC104,PeNAC088,PeNAC078,PeNAC103,PeNAC051,PeNAC093,PeNAC039,PeNAC060,PeNAC081,PeNAC044,PeNAC029,PeNAC085,PeNAC065,PeNAC105,PeNAC014,PeNAC012,PeNAC031,PeNAC059,PeNAC018,	7.11042e-11
biological_process	response to organic substance	GO:0010033	4	0.0249191	1.515	22	2138	78	11484	PeNAC078,PeNAC028,PeNAC004,PeNAC039,PeNAC100,PeNAC027,PeNAC083,PeNAC067,PeNAC029,PeNAC085,PeNAC066,PeNAC005,PeNAC065,PeNAC063,PeNAC003,PeNAC076,PeNAC002,PeNAC014,PeNAC091,PeNAC031,PeNAC101,PeNAC064,	0.0534103
biological_process	phyllome development	GO:0048827	5	1.95897e-11	5.94586	21	520	78	11484	PeNAC050,PeNAC077,PeNAC037,PeNAC079,PeNAC004,PeNAC100,PeNAC040,PeNAC060,PeNAC001,PeNAC067,PeNAC081,PeNAC073,PeNAC085,PeNAC033,PeNAC047,PeNAC063,PeNAC062,PeNAC014,PeNAC048,PeNAC102,PeNAC101,	1.57722e-10
biological_process	positive regulation of transcription, DNA-templated	GO:0045893	11	8.71136e-12	6.64699	20	443	78	11484	PeNAC025,PeNAC077,PeNAC009,PeNAC104,PeNAC088,PeNAC078,PeNAC103,PeNAC051,PeNAC093,PeNAC039,PeNAC044,PeNAC029,PeNAC085,PeNAC065,PeNAC105,PeNAC014,PeNAC012,PeNAC031,PeNAC059,PeNAC018,	7.29432e-11
biological_process	positive regulation of RNA biosynthetic process	GO:1902680	9	2.02121e-11	6.34615	20	464	78	11484	PeNAC025,PeNAC077,PeNAC009,PeNAC104,PeNAC088,PeNAC078,PeNAC103,PeNAC051,PeNAC093,PeNAC039,PeNAC044,PeNAC029,PeNAC085,PeNAC065,PeNAC105,PeNAC014,PeNAC012,PeNAC031,PeNAC059,PeNAC018,	1.60673e-10
biological_process	positive regulation of nucleic acid-templated transcription	GO:1903508	10	2.02121e-11	6.34615	20	464	78	11484	PeNAC025,PeNAC077,PeNAC009,PeNAC104,PeNAC088,PeNAC078,PeNAC103,PeNAC051,PeNAC093,PeNAC039,PeNAC044,PeNAC029,PeNAC085,PeNAC065,PeNAC105,PeNAC014,PeNAC012,PeNAC031,PeNAC059,PeNAC018,	1.60673e-10
biological_process	positive regulation of RNA metabolic process	GO:0051254	8	1.78884e-10	5.6195	20	524	78	11484	PeNAC025,PeNAC077,PeNAC009,PeNAC104,PeNAC088,PeNAC078,PeNAC103,PeNAC051,PeNAC093,PeNAC039,PeNAC044,PeNAC029,PeNAC085,PeNAC065,PeNAC105,PeNAC014,PeNAC012,PeNAC031,PeNAC059,PeNAC018,	1.27658e-09
biological_process	positive regulation of macromolecule biosynthetic process	GO:0010557	7	1.78884e-10	5.6195	20	524	78	11484	PeNAC025,PeNAC077,PeNAC009,PeNAC104,PeNAC088,PeNAC078,PeNAC103,PeNAC051,PeNAC093,PeNAC039,PeNAC044,PeNAC029,PeNAC085,PeNAC065,PeNAC105,PeNAC014,PeNAC012,PeNAC031,PeNAC059,PeNAC018,	1.27658e-09
biological_process	positive regulation of gene expression	GO:0010628	7	3.94804e-10	5.37339	20	548	78	11484	PeNAC025,PeNAC077,PeNAC009,PeNAC104,PeNAC088,PeNAC078,PeNAC103,PeNAC051,PeNAC093,PeNAC039,PeNAC044,PeNAC029,PeNAC085,PeNAC065,PeNAC105,PeNAC014,PeNAC012,PeNAC031,PeNAC059,PeNAC018,	2.66599e-09
biological_process	positive regulation of nucleobase-containing compound metabolic process	GO:0045935	7	4.93538e-10	5.30561	20	555	78	11484	PeNAC025,PeNAC077,PeNAC009,PeNAC104,PeNAC088,PeNAC078,PeNAC103,PeNAC051,PeNAC093,PeNAC039,PeNAC044,PeNAC029,PeNAC085,PeNAC065,PeNAC105,PeNAC014,PeNAC012,PeNAC031,PeNAC059,PeNAC018,	3.29725e-09
biological_process	positive regulation of macromolecule metabolic process	GO:0010604	6	1.33602e-07	3.81427	20	772	78	11484	PeNAC025,PeNAC077,PeNAC009,PeNAC104,PeNAC088,PeNAC078,PeNAC103,PeNAC051,PeNAC093,PeNAC039,PeNAC044,PeNAC029,PeNAC085,PeNAC065,PeNAC105,PeNAC014,PeNAC012,PeNAC031,PeNAC059,PeNAC018,	6.87723e-07
biological_process	negative regulation of biological process	GO:0048519	4	0.000558426	2.17155	20	1356	78	11484	PeNAC057,PeNAC088,PeNAC078,PeNAC007,PeNAC100,PeNAC008,PeNAC061,PeNAC001,PeNAC067,PeNAC058,PeNAC095,PeNAC085,PeNAC047,PeNAC105,PeNAC072,PeNAC014,PeNAC091,PeNAC048,PeNAC059,PeNAC074,	0.00188544
biological_process	developmental process involved in reproduction	GO:0003006	3	0.00116832	2.04914	20	1437	78	11484	PeNAC037,PeNAC079,PeNAC078,PeNAC100,PeNAC027,PeNAC083,PeNAC040,PeNAC060,PeNAC067,PeNAC081,PeNAC073,PeNAC085,PeNAC033,PeNAC063,PeNAC062,PeNAC003,PeNAC089,PeNAC014,PeNAC102,PeNAC101,	0.00365028
biological_process	post-embryonic development	GO:0009791	3	0.00309202	1.89121	20	1557	78	11484	PeNAC037,PeNAC079,PeNAC078,PeNAC004,PeNAC100,PeNAC027,PeNAC083,PeNAC040,PeNAC060,PeNAC067,PeNAC081,PeNAC073,PeNAC085,PeNAC033,PeNAC063,PeNAC062,PeNAC003,PeNAC014,PeNAC102,PeNAC101,	0.0087468
biological_process	response to radiation	GO:0009314	4	6.38548e-07	3.62826	19	771	78	11484	PeNAC057,PeNAC025,PeNAC077,PeNAC009,PeNAC088,PeNAC078,PeNAC007,PeNAC093,PeNAC039,PeNAC008,PeNAC061,PeNAC058,PeNAC095,PeNAC044,PeNAC105,PeNAC072,PeNAC031,PeNAC059,PeNAC074,	3.10859e-06
biological_process	reproductive system development	GO:0061458	5	0.000324012	2.3331	19	1199	78	11484	PeNAC037,PeNAC079,PeNAC078,PeNAC100,PeNAC027,PeNAC083,PeNAC040,PeNAC060,PeNAC067,PeNAC081,PeNAC073,PeNAC085,PeNAC033,PeNAC063,PeNAC062,PeNAC003,PeNAC014,PeNAC102,PeNAC101,	0.00117618
biological_process	reproductive structure development	GO:0048608	4	0.000324012	2.3331	19	1199	78	11484	PeNAC037,PeNAC079,PeNAC078,PeNAC100,PeNAC027,PeNAC083,PeNAC040,PeNAC060,PeNAC067,PeNAC081,PeNAC073,PeNAC085,PeNAC033,PeNAC063,PeNAC062,PeNAC003,PeNAC014,PeNAC102,PeNAC101,	0.00117618
biological_process	response to oxygen-containing compound	GO:1901700	4	0.018911	1.63113	19	1715	78	11484	PeNAC077,PeNAC004,PeNAC039,PeNAC100,PeNAC060,PeNAC067,PeNAC081,PeNAC029,PeNAC085,PeNAC066,PeNAC065,PeNAC063,PeNAC002,PeNAC014,PeNAC091,PeNAC031,PeNAC084,PeNAC101,PeNAC064,	0.0421138
biological_process	signal transduction	GO:0007165	5	0.0223598	1.60309	19	1745	78	11484	PeNAC057,PeNAC088,PeNAC007,PeNAC039,PeNAC008,PeNAC061,PeNAC027,PeNAC083,PeNAC058,PeNAC095,PeNAC085,PeNAC003,PeNAC072,PeNAC089,PeNAC014,PeNAC091,PeNAC031,PeNAC064,PeNAC074,	0.0487569
biological_process	signaling	GO:0023052	2	0.0275575	1.56804	19	1784	78	11484	PeNAC057,PeNAC088,PeNAC007,PeNAC039,PeNAC008,PeNAC061,PeNAC027,PeNAC083,PeNAC058,PeNAC095,PeNAC085,PeNAC003,PeNAC072,PeNAC089,PeNAC014,PeNAC091,PeNAC031,PeNAC064,PeNAC074,	0.057687
biological_process	cell communication	GO:0007154	3	0.0678954	1.41496	19	1977	78	11484	PeNAC057,PeNAC088,PeNAC007,PeNAC039,PeNAC008,PeNAC061,PeNAC027,PeNAC083,PeNAC058,PeNAC095,PeNAC085,PeNAC003,PeNAC072,PeNAC089,PeNAC014,PeNAC091,PeNAC031,PeNAC064,PeNAC074,	0.120108
biological_process	leaf development	GO:0048366	6	1.21745e-11	7.61538	18	348	78	11484	PeNAC050,PeNAC077,PeNAC037,PeNAC079,PeNAC004,PeNAC100,PeNAC040,PeNAC060,PeNAC001,PeNAC067,PeNAC081,PeNAC085,PeNAC033,PeNAC047,PeNAC062,PeNAC014,PeNAC048,PeNAC102,	1.006e-10
biological_process	embryo development	GO:0009790	5	2.37188e-09	5.50968	18	481	78	11484	PeNAC037,PeNAC079,PeNAC100,PeNAC027,PeNAC083,PeNAC040,PeNAC060,PeNAC067,PeNAC081,PeNAC073,PeNAC085,PeNAC033,PeNAC063,PeNAC062,PeNAC003,PeNAC014,PeNAC102,PeNAC101,	1.50458e-08
biological_process	seed development	GO:0048316	5	1.0389e-07	4.31621	18	614	78	11484	PeNAC037,PeNAC079,PeNAC100,PeNAC027,PeNAC083,PeNAC040,PeNAC060,PeNAC067,PeNAC081,PeNAC073,PeNAC085,PeNAC033,PeNAC063,PeNAC062,PeNAC003,PeNAC014,PeNAC102,PeNAC101,	5.4369e-07
biological_process	fruit development	GO:0010154	5	2.22442e-07	4.10241	18	646	78	11484	PeNAC037,PeNAC079,PeNAC100,PeNAC027,PeNAC083,PeNAC040,PeNAC060,PeNAC067,PeNAC081,PeNAC073,PeNAC085,PeNAC033,PeNAC063,PeNAC062,PeNAC003,PeNAC014,PeNAC102,PeNAC101,	1.11755e-06
biological_process	negative regulation of cellular process	GO:0048523	5	0.00021332	2.58834	17	967	78	11484	PeNAC057,PeNAC088,PeNAC078,PeNAC007,PeNAC100,PeNAC008,PeNAC061,PeNAC067,PeNAC058,PeNAC095,PeNAC085,PeNAC105,PeNAC072,PeNAC014,PeNAC091,PeNAC059,PeNAC074,	0.000826945
biological_process	response to hormone	GO:0009725	5	0.0587169	1.4819	17	1689	78	11484	PeNAC028,PeNAC004,PeNAC100,PeNAC027,PeNAC083,PeNAC067,PeNAC029,PeNAC085,PeNAC005,PeNAC065,PeNAC063,PeNAC003,PeNAC076,PeNAC014,PeNAC091,PeNAC101,PeNAC064,	0.107192
biological_process	response to endogenous stimulus	GO:0009719	3	0.0743215	1.43681	17	1742	78	11484	PeNAC028,PeNAC004,PeNAC100,PeNAC027,PeNAC083,PeNAC067,PeNAC029,PeNAC085,PeNAC005,PeNAC065,PeNAC063,PeNAC003,PeNAC076,PeNAC014,PeNAC091,PeNAC101,PeNAC064,	0.130739
biological_process	embryo development ending in seed dormancy	GO:0009793	6	7.71532e-09	5.91882	16	398	78	11484	PeNAC037,PeNAC079,PeNAC100,PeNAC027,PeNAC083,PeNAC040,PeNAC060,PeNAC067,PeNAC081,PeNAC073,PeNAC085,PeNAC033,PeNAC062,PeNAC003,PeNAC014,PeNAC102,	4.44516e-08
biological_process	plant-type secondary cell wall biogenesis	GO:0009834	7	1.11022e-16	26.608	15	83	78	11484	PeNAC104,PeNAC088,PeNAC036,PeNAC046,PeNAC041,PeNAC103,PeNAC092,PeNAC051,PeNAC080,PeNAC029,PeNAC066,PeNAC045,PeNAC065,PeNAC002,PeNAC018,	3.87344e-15
biological_process	plant-type cell wall biogenesis	GO:0009832	6	3.43614e-13	13.0678	15	169	78	11484	PeNAC104,PeNAC088,PeNAC036,PeNAC046,PeNAC041,PeNAC103,PeNAC092,PeNAC051,PeNAC080,PeNAC029,PeNAC066,PeNAC045,PeNAC065,PeNAC002,PeNAC018,	3.48048e-12
biological_process	cell wall biogenesis	GO:0042546	5	4.04943e-12	11.0423	15	200	78	11484	PeNAC104,PeNAC088,PeNAC036,PeNAC046,PeNAC041,PeNAC103,PeNAC092,PeNAC051,PeNAC080,PeNAC029,PeNAC066,PeNAC045,PeNAC065,PeNAC002,PeNAC018,	3.68557e-11
biological_process	plant-type cell wall organization or biogenesis	GO:0071669	4	2.36765e-10	8.30249	15	266	78	11484	PeNAC104,PeNAC088,PeNAC036,PeNAC046,PeNAC041,PeNAC103,PeNAC092,PeNAC051,PeNAC080,PeNAC029,PeNAC066,PeNAC045,PeNAC065,PeNAC002,PeNAC018,	1.63394e-09
biological_process	cell wall organization or biogenesis	GO:0071554	3	1.22846e-07	5.23332	15	422	78	11484	PeNAC104,PeNAC088,PeNAC036,PeNAC046,PeNAC041,PeNAC103,PeNAC092,PeNAC051,PeNAC080,PeNAC029,PeNAC066,PeNAC045,PeNAC065,PeNAC002,PeNAC018,	6.37582e-07
biological_process	regulation of developmental process	GO:0050793	4	0.00047822	2.61666	15	844	78	11484	PeNAC050,PeNAC004,PeNAC092,PeNAC040,PeNAC001,PeNAC085,PeNAC033,PeNAC047,PeNAC045,PeNAC063,PeNAC062,PeNAC014,PeNAC048,PeNAC102,PeNAC101,	0.00164111
biological_process	cellular component biogenesis	GO:0044085	4	0.0173914	1.79404	15	1231	78	11484	PeNAC104,PeNAC088,PeNAC036,PeNAC046,PeNAC041,PeNAC103,PeNAC092,PeNAC051,PeNAC080,PeNAC029,PeNAC066,PeNAC045,PeNAC065,PeNAC002,PeNAC018,	0.0394289
biological_process	leaf senescence	GO:0010150	5	2.36144e-13	15.3823	14	134	78	11484	PeNAC050,PeNAC077,PeNAC037,PeNAC079,PeNAC004,PeNAC100,PeNAC060,PeNAC001,PeNAC067,PeNAC081,PeNAC085,PeNAC047,PeNAC014,PeNAC048,	2.43113e-12
biological_process	plant organ senescence	GO:0090693	4	3.56493e-13	14.9365	14	138	78	11484	PeNAC050,PeNAC077,PeNAC037,PeNAC079,PeNAC004,PeNAC100,PeNAC060,PeNAC001,PeNAC067,PeNAC081,PeNAC085,PeNAC047,PeNAC014,PeNAC048,	3.55361e-12
biological_process	aging	GO:0007568	3	6.37368e-12	12.1249	14	170	78	11484	PeNAC050,PeNAC077,PeNAC037,PeNAC079,PeNAC004,PeNAC100,PeNAC060,PeNAC001,PeNAC067,PeNAC081,PeNAC085,PeNAC047,PeNAC014,PeNAC048,	5.55926e-11
biological_process	cellular response to stress	GO:0033554	4	0.0200248	1.81127	14	1138	78	11484	PeNAC057,PeNAC088,PeNAC007,PeNAC004,PeNAC039,PeNAC008,PeNAC061,PeNAC058,PeNAC095,PeNAC105,PeNAC072,PeNAC031,PeNAC059,PeNAC074,	0.0442803
biological_process	response to acid chemical	GO:0001101	4	0.0296966	1.72056	14	1198	78	11484	PeNAC077,PeNAC004,PeNAC100,PeNAC060,PeNAC067,PeNAC081,PeNAC029,PeNAC085,PeNAC065,PeNAC063,PeNAC014,PeNAC084,PeNAC101,PeNAC064,	0.0619583
biological_process	cellular response to chemical stimulus	GO:0070887	4	0.271074	1.20048	14	1717	78	11484	PeNAC078,PeNAC039,PeNAC027,PeNAC083,PeNAC029,PeNAC085,PeNAC065,PeNAC105,PeNAC003,PeNAC014,PeNAC091,PeNAC031,PeNAC059,PeNAC064,	0.381692
biological_process	flavonoid biosynthetic process	GO:0009813	5	1.0103e-14	22.7857	13	84	78	11484	PeNAC025,PeNAC077,PeNAC009,PeNAC078,PeNAC093,PeNAC039,PeNAC001,PeNAC044,PeNAC047,PeNAC105,PeNAC048,PeNAC031,PeNAC059,	1.19711e-13
biological_process	flavonoid metabolic process	GO:0009812	4	1.93678e-12	15.312	13	125	78	11484	PeNAC025,PeNAC077,PeNAC009,PeNAC078,PeNAC093,PeNAC039,PeNAC001,PeNAC044,PeNAC047,PeNAC105,PeNAC048,PeNAC031,PeNAC059,	1.81537e-11
biological_process	root development	GO:0048364	5	8.95764e-05	3.42397	13	559	78	11484	PeNAC028,PeNAC004,PeNAC092,PeNAC051,PeNAC027,PeNAC083,PeNAC085,PeNAC005,PeNAC045,PeNAC003,PeNAC076,PeNAC089,PeNAC014,	0.000362929
biological_process	root system development	GO:0022622	5	9.28696e-05	3.41176	13	561	78	11484	PeNAC028,PeNAC004,PeNAC092,PeNAC051,PeNAC027,PeNAC083,PeNAC085,PeNAC005,PeNAC045,PeNAC003,PeNAC076,PeNAC089,PeNAC014,	0.000371478
biological_process	cellular developmental process	GO:0048869	3	0.016412	1.91592	13	999	78	11484	PeNAC025,PeNAC036,PeNAC046,PeNAC041,PeNAC004,PeNAC092,PeNAC080,PeNAC029,PeNAC066,PeNAC045,PeNAC065,PeNAC002,PeNAC089,	0.037479
biological_process	xylem development	GO:0010089	6	1.44329e-15	32.1231	12	55	78	11484	PeNAC036,PeNAC046,PeNAC041,PeNAC100,PeNAC067,PeNAC021,PeNAC080,PeNAC029,PeNAC066,PeNAC065,PeNAC023,PeNAC002,	1.92848e-14
biological_process	phloem or xylem histogenesis	GO:0010087	5	2.60082e-11	14.6014	12	121	78	11484	PeNAC036,PeNAC046,PeNAC041,PeNAC100,PeNAC067,PeNAC021,PeNAC080,PeNAC029,PeNAC066,PeNAC065,PeNAC023,PeNAC002,	1.99185e-10
biological_process	cell differentiation	GO:0030154	4	0.00987094	2.12608	12	831	78	11484	PeNAC025,PeNAC036,PeNAC046,PeNAC041,PeNAC092,PeNAC080,PeNAC029,PeNAC066,PeNAC045,PeNAC065,PeNAC002,PeNAC089,	0.0243096
biological_process	anatomical structure morphogenesis	GO:0009653	3	0.0656329	1.61055	12	1097	78	11484	PeNAC016,PeNAC027,PeNAC083,PeNAC040,PeNAC015,PeNAC033,PeNAC063,PeNAC062,PeNAC003,PeNAC089,PeNAC102,PeNAC101,	0.117095
biological_process	cellular response to organic substance	GO:0071310	5	0.0663598	1.60762	12	1099	78	11484	PeNAC078,PeNAC039,PeNAC027,PeNAC083,PeNAC029,PeNAC085,PeNAC065,PeNAC003,PeNAC014,PeNAC091,PeNAC031,PeNAC064,	0.118057
biological_process	cellular component organization	GO:0016043	4	0.955004	0.684264	12	2582	78	11484	PeNAC057,PeNAC025,PeNAC088,PeNAC078,PeNAC007,PeNAC008,PeNAC061,PeNAC058,PeNAC095,PeNAC072,PeNAC089,PeNAC074,	0.997908
biological_process	response to lipid	GO:0033993	5	0.0833827	1.58623	11	1021	78	11484	PeNAC004,PeNAC100,PeNAC067,PeNAC029,PeNAC085,PeNAC065,PeNAC063,PeNAC014,PeNAC091,PeNAC101,PeNAC064,	0.143858
biological_process	regulation of flavonoid biosynthetic process	GO:0009962	6	4.88498e-15	47.4938	10	31	78	11484	PeNAC025,PeNAC077,PeNAC009,PeNAC078,PeNAC093,PeNAC039,PeNAC044,PeNAC105,PeNAC031,PeNAC059,	6.01523e-14
biological_process	response to high light intensity	GO:0009644	7	3.40106e-10	16.7308	10	88	78	11484	PeNAC025,PeNAC077,PeNAC009,PeNAC078,PeNAC093,PeNAC039,PeNAC044,PeNAC105,PeNAC031,PeNAC059,	2.3216e-09
biological_process	response to light intensity	GO:0009642	6	7.14055e-08	9.68623	10	152	78	11484	PeNAC025,PeNAC077,PeNAC009,PeNAC078,PeNAC093,PeNAC039,PeNAC044,PeNAC105,PeNAC031,PeNAC059,	3.76829e-07
biological_process	intracellular signal transduction	GO:0035556	6	0.00602347	2.51677	10	585	78	11484	PeNAC057,PeNAC088,PeNAC007,PeNAC008,PeNAC061,PeNAC058,PeNAC095,PeNAC072,PeNAC089,PeNAC074,	0.0160968
biological_process	response to osmotic stress	GO:0006970	4	0.0140178	2.21733	10	664	78	11484	PeNAC004,PeNAC100,PeNAC001,PeNAC067,PeNAC085,PeNAC047,PeNAC105,PeNAC014,PeNAC048,PeNAC059,	0.0324841
biological_process	response to light stimulus	GO:0009416	5	0.0255952	2.0141	10	731	78	11484	PeNAC025,PeNAC077,PeNAC009,PeNAC078,PeNAC093,PeNAC039,PeNAC044,PeNAC105,PeNAC031,PeNAC059,	0.0546728
biological_process	response to other organism	GO:0051707	5	0.386578	1.13429	10	1298	78	11484	PeNAC078,PeNAC004,PeNAC039,PeNAC029,PeNAC085,PeNAC065,PeNAC105,PeNAC014,PeNAC031,PeNAC059,	0.508954
biological_process	response to external biotic stimulus	GO:0043207	4	0.393234	1.12821	10	1305	78	11484	PeNAC078,PeNAC004,PeNAC039,PeNAC029,PeNAC085,PeNAC065,PeNAC105,PeNAC014,PeNAC031,PeNAC059,	0.515555
biological_process	response to biotic stimulus	GO:0009607	3	0.396089	1.12562	10	1308	78	11484	PeNAC078,PeNAC004,PeNAC039,PeNAC029,PeNAC085,PeNAC065,PeNAC105,PeNAC014,PeNAC031,PeNAC059,	0.517139
biological_process	biological process involved in interspecies interaction between organisms	GO:0044419	2	0.452404	1.07704	10	1367	78	11484	PeNAC078,PeNAC004,PeNAC039,PeNAC029,PeNAC085,PeNAC065,PeNAC105,PeNAC014,PeNAC031,PeNAC059,	0.579816
biological_process	organelle organization	GO:0006996	5	0.715146	0.881621	10	1670	78	11484	PeNAC057,PeNAC088,PeNAC078,PeNAC007,PeNAC008,PeNAC061,PeNAC058,PeNAC095,PeNAC072,PeNAC074,	0.815085
biological_process	response to external stimulus	GO:0009605	3	0.748858	0.856989	10	1718	78	11484	PeNAC078,PeNAC004,PeNAC039,PeNAC029,PeNAC085,PeNAC065,PeNAC105,PeNAC014,PeNAC031,PeNAC059,	0.838294
biological_process	regulation of meiotic nuclear division	GO:0040020	8	2.77556e-15	66.2538	9	20	78	11484	PeNAC057,PeNAC088,PeNAC007,PeNAC008,PeNAC061,PeNAC058,PeNAC095,PeNAC072,PeNAC074,	3.55725e-14
biological_process	response to gamma radiation	GO:0010332	6	2.28706e-14	55.2115	9	24	78	11484	PeNAC057,PeNAC088,PeNAC007,PeNAC008,PeNAC061,PeNAC058,PeNAC095,PeNAC072,PeNAC074,	2.65977e-13
biological_process	regulation of secondary cell wall biogenesis	GO:2000652	6	2.28706e-14	55.2115	9	24	78	11484	PeNAC088,PeNAC036,PeNAC046,PeNAC041,PeNAC080,PeNAC029,PeNAC066,PeNAC065,PeNAC002,	2.65977e-13
biological_process	regulation of meiotic cell cycle	GO:0051445	6	1.19238e-13	47.3242	9	28	78	11484	PeNAC057,PeNAC088,PeNAC007,PeNAC008,PeNAC061,PeNAC058,PeNAC095,PeNAC072,PeNAC074,	1.26918e-12
biological_process	DNA damage checkpoint signaling	GO:0000077	11	1.17162e-12	37.8593	9	35	78	11484	PeNAC057,PeNAC088,PeNAC007,PeNAC008,PeNAC061,PeNAC058,PeNAC095,PeNAC072,PeNAC074,	1.14965e-11
biological_process	regulation of cell wall organization or biogenesis	GO:1903338	5	1.17162e-12	37.8593	9	35	78	11484	PeNAC088,PeNAC036,PeNAC046,PeNAC041,PeNAC080,PeNAC029,PeNAC066,PeNAC065,PeNAC002,	1.14965e-11
biological_process	DNA integrity checkpoint signaling	GO:0031570	10	3.4408e-12	33.9763	9	39	78	11484	PeNAC057,PeNAC088,PeNAC007,PeNAC008,PeNAC061,PeNAC058,PeNAC095,PeNAC072,PeNAC074,	3.17768e-11
biological_process	signal transduction in response to DNA damage	GO:0042770	7	5.62683e-12	32.3189	9	41	78	11484	PeNAC057,PeNAC088,PeNAC007,PeNAC008,PeNAC061,PeNAC058,PeNAC095,PeNAC072,PeNAC074,	4.97697e-11
biological_process	response to ionizing radiation	GO:0010212	5	1.39274e-11	29.4462	9	45	78	11484	PeNAC057,PeNAC088,PeNAC007,PeNAC008,PeNAC061,PeNAC058,PeNAC095,PeNAC072,PeNAC074,	1.1359e-10
biological_process	regulation of nuclear division	GO:0051783	7	3.15947e-11	27.0424	9	49	78	11484	PeNAC057,PeNAC088,PeNAC007,PeNAC008,PeNAC061,PeNAC058,PeNAC095,PeNAC072,PeNAC074,	2.39054e-10
biological_process	meristem initiation	GO:0010014	3	5.56646e-11	25.4822	9	52	78	11484	PeNAC016,PeNAC027,PeNAC083,PeNAC040,PeNAC015,PeNAC033,PeNAC062,PeNAC003,PeNAC102,	4.16159e-10
biological_process	cell cycle checkpoint signaling	GO:0000075	9	7.95909e-11	24.5385	9	54	78	11484	PeNAC057,PeNAC088,PeNAC007,PeNAC008,PeNAC061,PeNAC058,PeNAC095,PeNAC072,PeNAC074,	5.88036e-10
biological_process	negative regulation of cell cycle phase transition	GO:1901988	8	1.12161e-10	23.6621	9	56	78	11484	PeNAC057,PeNAC088,PeNAC007,PeNAC008,PeNAC061,PeNAC058,PeNAC095,PeNAC072,PeNAC074,	8.19037e-10
biological_process	negative regulation of cell cycle process	GO:0010948	7	1.31047e-09	18.1517	9	73	78	11484	PeNAC057,PeNAC088,PeNAC007,PeNAC008,PeNAC061,PeNAC058,PeNAC095,PeNAC072,PeNAC074,	8.4843e-09
biological_process	regulation of cell cycle phase transition	GO:1901987	7	3.01349e-09	16.5635	9	80	78	11484	PeNAC057,PeNAC088,PeNAC007,PeNAC008,PeNAC061,PeNAC058,PeNAC095,PeNAC072,PeNAC074,	1.87373e-08
biological_process	negative regulation of cell cycle	GO:0045786	6	6.41639e-09	15.2308	9	87	78	11484	PeNAC057,PeNAC088,PeNAC007,PeNAC008,PeNAC061,PeNAC058,PeNAC095,PeNAC072,PeNAC074,	3.80141e-08
biological_process	meristem structural organization	GO:0009933	4	1.40732e-08	13.9482	9	95	78	11484	PeNAC016,PeNAC027,PeNAC083,PeNAC040,PeNAC015,PeNAC033,PeNAC062,PeNAC003,PeNAC102,	7.96212e-08
biological_process	meiotic nuclear division	GO:0140013	8	1.69321e-08	13.6606	9	97	78	11484	PeNAC057,PeNAC088,PeNAC007,PeNAC008,PeNAC061,PeNAC058,PeNAC095,PeNAC072,PeNAC074,	9.41005e-08
biological_process	cell cycle phase transition	GO:0044770	4	5.54787e-08	11.9376	9	111	78	11484	PeNAC057,PeNAC088,PeNAC007,PeNAC008,PeNAC061,PeNAC058,PeNAC095,PeNAC072,PeNAC074,	2.97783e-07
biological_process	anatomical structure arrangement	GO:0048532	3	5.99992e-08	11.831	9	112	78	11484	PeNAC016,PeNAC027,PeNAC083,PeNAC040,PeNAC015,PeNAC033,PeNAC062,PeNAC003,PeNAC102,	3.19318e-07
biological_process	regulation of cell cycle process	GO:0010564	6	3.86325e-07	9.53293	9	139	78	11484	PeNAC057,PeNAC088,PeNAC007,PeNAC008,PeNAC061,PeNAC058,PeNAC095,PeNAC072,PeNAC074,	1.9255e-06
biological_process	meiotic cell cycle process	GO:1903046	4	3.86325e-07	9.53293	9	139	78	11484	PeNAC057,PeNAC088,PeNAC007,PeNAC008,PeNAC061,PeNAC058,PeNAC095,PeNAC072,PeNAC074,	1.9255e-06
biological_process	meiotic cell cycle	GO:0051321	4	7.36604e-07	8.83385	9	150	78	11484	PeNAC057,PeNAC088,PeNAC007,PeNAC008,PeNAC061,PeNAC058,PeNAC095,PeNAC072,PeNAC074,	3.55837e-06
biological_process	regulation of cellular component biogenesis	GO:0044087	5	2.54407e-06	7.61538	9	174	78	11484	PeNAC088,PeNAC036,PeNAC046,PeNAC041,PeNAC080,PeNAC029,PeNAC066,PeNAC065,PeNAC002,	1.18346e-05
biological_process	nuclear division	GO:0000280	7	2.92972e-06	7.48631	9	177	78	11484	PeNAC057,PeNAC088,PeNAC007,PeNAC008,PeNAC061,PeNAC058,PeNAC095,PeNAC072,PeNAC074,	1.35284e-05
biological_process	organelle fission	GO:0048285	6	1.42309e-05	6.16315	9	215	78	11484	PeNAC057,PeNAC088,PeNAC007,PeNAC008,PeNAC061,PeNAC058,PeNAC095,PeNAC072,PeNAC074,	6.3383e-05
biological_process	regulation of cell cycle	GO:0051726	5	6.5366e-05	5.07692	9	261	78	11484	PeNAC057,PeNAC088,PeNAC007,PeNAC008,PeNAC061,PeNAC058,PeNAC095,PeNAC072,PeNAC074,	0.000270065
biological_process	regulation of organelle organization	GO:0033043	6	9.23303e-05	4.85376	9	273	78	11484	PeNAC057,PeNAC088,PeNAC007,PeNAC008,PeNAC061,PeNAC058,PeNAC095,PeNAC072,PeNAC074,	0.000371689
biological_process	cellular response to DNA damage stimulus	GO:0006974	5	0.000264749	4.21999	9	314	78	11484	PeNAC057,PeNAC088,PeNAC007,PeNAC008,PeNAC061,PeNAC058,PeNAC095,PeNAC072,PeNAC074,	0.00102001
biological_process	meristem development	GO:0048507	5	0.000660809	3.72213	9	356	78	11484	PeNAC016,PeNAC027,PeNAC083,PeNAC040,PeNAC015,PeNAC033,PeNAC062,PeNAC003,PeNAC102,	0.00220738
biological_process	response to auxin	GO:0009733	6	0.000805201	3.62043	9	366	78	11484	PeNAC028,PeNAC004,PeNAC027,PeNAC083,PeNAC029,PeNAC005,PeNAC065,PeNAC003,PeNAC076,	0.00259316
biological_process	regulation of reproductive process	GO:2000241	4	0.000886521	3.57164	9	371	78	11484	PeNAC057,PeNAC088,PeNAC007,PeNAC008,PeNAC061,PeNAC058,PeNAC095,PeNAC072,PeNAC074,	0.00284049
biological_process	cell cycle process	GO:0022402	3	0.00274101	3.03221	9	437	78	11484	PeNAC057,PeNAC088,PeNAC007,PeNAC008,PeNAC061,PeNAC058,PeNAC095,PeNAC072,PeNAC074,	0.00786007
biological_process	regulation of cellular component organization	GO:0051128	5	0.00595952	2.69325	9	492	78	11484	PeNAC057,PeNAC088,PeNAC007,PeNAC008,PeNAC061,PeNAC058,PeNAC095,PeNAC072,PeNAC074,	0.0159939
biological_process	flower development	GO:0009908	7	0.00611602	2.68234	9	494	78	11484	PeNAC037,PeNAC079,PeNAC100,PeNAC060,PeNAC067,PeNAC081,PeNAC073,PeNAC063,PeNAC101,	0.0162748
biological_process	reproductive shoot system development	GO:0090567	6	0.00686011	2.63435	9	503	78	11484	PeNAC037,PeNAC079,PeNAC100,PeNAC060,PeNAC067,PeNAC081,PeNAC073,PeNAC063,PeNAC101,	0.0173716
biological_process	cell cycle	GO:0007049	3	0.015759	2.30048	9	576	78	11484	PeNAC057,PeNAC088,PeNAC007,PeNAC008,PeNAC061,PeNAC058,PeNAC095,PeNAC072,PeNAC074,	0.0361193
biological_process	regulation of multicellular organismal development	GO:2000026	5	0.0269467	2.09664	9	632	78	11484	PeNAC050,PeNAC004,PeNAC001,PeNAC085,PeNAC047,PeNAC063,PeNAC014,PeNAC048,PeNAC101,	0.056787
biological_process	regulation of multicellular organismal process	GO:0051239	4	0.0605079	1.80283	9	735	78	11484	PeNAC050,PeNAC004,PeNAC001,PeNAC085,PeNAC047,PeNAC063,PeNAC014,PeNAC048,PeNAC101,	0.109824
biological_process	cellular response to hormone stimulus	GO:0032870	6	0.111287	1.58882	9	834	78	11484	PeNAC027,PeNAC083,PeNAC029,PeNAC085,PeNAC065,PeNAC003,PeNAC014,PeNAC091,PeNAC064,	0.182
biological_process	cellular response to endogenous stimulus	GO:0071495	4	0.1526	1.47888	9	896	78	11484	PeNAC027,PeNAC083,PeNAC029,PeNAC085,PeNAC065,PeNAC003,PeNAC014,PeNAC091,PeNAC064,	0.237798
biological_process	defense response to other organism	GO:0098542	6	0.260726	1.29024	9	1027	78	11484	PeNAC004,PeNAC039,PeNAC029,PeNAC085,PeNAC065,PeNAC105,PeNAC014,PeNAC031,PeNAC059,	0.370443
biological_process	defense response	GO:0006952	4	0.378369	1.15324	9	1149	78	11484	PeNAC004,PeNAC039,PeNAC029,PeNAC085,PeNAC065,PeNAC105,PeNAC014,PeNAC031,PeNAC059,	0.501299
biological_process	xylem vessel member cell differentiation	GO:0048759	6	1.55431e-15	98.1538	8	12	78	11484	PeNAC036,PeNAC046,PeNAC041,PeNAC080,PeNAC029,PeNAC066,PeNAC065,PeNAC002,	2.03356e-14
biological_process	tracheary element differentiation	GO:1905177	5	8.88178e-15	84.1319	8	14	78	11484	PeNAC036,PeNAC046,PeNAC041,PeNAC080,PeNAC029,PeNAC066,PeNAC065,PeNAC002,	1.07265e-13
biological_process	positive regulation of cell wall organization or biogenesis	GO:1903340	6	7.20535e-14	69.2851	8	17	78	11484	PeNAC036,PeNAC046,PeNAC041,PeNAC080,PeNAC029,PeNAC066,PeNAC065,PeNAC002,	8.08028e-13
biological_process	positive regulation of secondary cell wall biogenesis	GO:1901348	7	7.20535e-14	69.2851	8	17	78	11484	PeNAC036,PeNAC046,PeNAC041,PeNAC080,PeNAC029,PeNAC066,PeNAC065,PeNAC002,	8.08028e-13
biological_process	positive regulation of cellular component biogenesis	GO:0044089	6	3.29759e-08	15.9168	8	74	78	11484	PeNAC036,PeNAC046,PeNAC041,PeNAC080,PeNAC029,PeNAC066,PeNAC065,PeNAC002,	1.78525e-07
biological_process	response to salt stress	GO:0009651	5	0.0397482	2.05917	8	572	78	11484	PeNAC004,PeNAC100,PeNAC001,PeNAC067,PeNAC085,PeNAC047,PeNAC014,PeNAC048,	0.0802633
biological_process	response to abscisic acid	GO:0009737	6	0.041501	2.04133	8	577	78	11484	PeNAC004,PeNAC100,PeNAC067,PeNAC029,PeNAC085,PeNAC065,PeNAC014,PeNAC091,	0.0830021
biological_process	response to alcohol	GO:0097305	5	0.0526934	1.94364	8	606	78	11484	PeNAC004,PeNAC100,PeNAC067,PeNAC029,PeNAC085,PeNAC065,PeNAC014,PeNAC091,	0.101197
biological_process	regulation of response to stimulus	GO:0048583	4	0.25717	1.32194	8	891	78	11484	PeNAC004,PeNAC039,PeNAC085,PeNAC105,PeNAC014,PeNAC091,PeNAC031,PeNAC059,	0.367052
biological_process	response to inorganic substance	GO:0010035	4	0.373923	1.17199	8	1005	78	11484	PeNAC077,PeNAC004,PeNAC060,PeNAC081,PeNAC085,PeNAC014,PeNAC084,PeNAC064,	0.498564
biological_process	organonitrogen compound metabolic process	GO:1901564	4	0.999997	0.332162	8	3546	78	11484	PeNAC050,PeNAC078,PeNAC060,PeNAC001,PeNAC081,PeNAC047,PeNAC091,PeNAC048,	1
biological_process	primary shoot apical meristem specification	GO:0010072	5	5.35006e-10	36.8077	7	28	78	11484	PeNAC027,PeNAC083,PeNAC040,PeNAC033,PeNAC062,PeNAC003,PeNAC102,	3.53667e-09
biological_process	regulation of leaf senescence	GO:1900055	5	3.61165e-09	28.6282	7	36	78	11484	PeNAC050,PeNAC004,PeNAC001,PeNAC085,PeNAC047,PeNAC014,PeNAC048,	2.20205e-08
biological_process	embryonic meristem initiation	GO:0090421	4	7.89301e-09	25.7654	7	40	78	11484	PeNAC027,PeNAC083,PeNAC040,PeNAC033,PeNAC062,PeNAC003,PeNAC102,	4.50619e-08
biological_process	embryonic meristem development	GO:0048508	6	1.84784e-07	16.6228	7	62	78	11484	PeNAC027,PeNAC083,PeNAC040,PeNAC033,PeNAC062,PeNAC003,PeNAC102,	9.43452e-07
biological_process	regulation of leaf development	GO:2000024	5	2.06758e-07	16.359	7	63	78	11484	PeNAC050,PeNAC004,PeNAC001,PeNAC085,PeNAC047,PeNAC014,PeNAC048,	1.04713e-06
biological_process	anatomical structure maturation	GO:0071695	4	0.000199786	5.78997	7	178	78	11484	PeNAC037,PeNAC079,PeNAC100,PeNAC060,PeNAC067,PeNAC081,PeNAC089,	0.000779291
biological_process	regulation of response to biotic stimulus	GO:0002831	5	0.000457775	5.05204	7	204	78	11484	PeNAC004,PeNAC039,PeNAC085,PeNAC105,PeNAC014,PeNAC031,PeNAC059,	0.00157957
biological_process	developmental maturation	GO:0021700	3	0.000514247	4.95488	7	208	78	11484	PeNAC037,PeNAC079,PeNAC100,PeNAC060,PeNAC067,PeNAC081,PeNAC089,	0.00175515
biological_process	shoot system morphogenesis	GO:0010016	4	0.000560144	4.88443	7	211	78	11484	PeNAC027,PeNAC083,PeNAC040,PeNAC033,PeNAC062,PeNAC003,PeNAC102,	0.00188113
biological_process	regulation of response to external stimulus	GO:0032101	5	0.00100544	4.42324	7	233	78	11484	PeNAC004,PeNAC039,PeNAC085,PeNAC105,PeNAC014,PeNAC031,PeNAC059,	0.00315709
biological_process	regulation of shoot system development	GO:0048831	5	0.00189026	3.96391	7	260	78	11484	PeNAC050,PeNAC004,PeNAC001,PeNAC085,PeNAC047,PeNAC014,PeNAC048,	0.00554713
biological_process	regulation of defense response	GO:0031347	6	0.00270047	3.72063	7	277	78	11484	PeNAC004,PeNAC039,PeNAC085,PeNAC105,PeNAC014,PeNAC031,PeNAC059,	0.00777933
biological_process	response to wounding	GO:0009611	4	0.00565127	3.25115	7	317	78	11484	PeNAC052,PeNAC004,PeNAC085,PeNAC066,PeNAC002,PeNAC014,PeNAC091,	0.0153636
biological_process	positive regulation of response to stimulus	GO:0048584	5	0.0131946	2.76304	7	373	78	11484	PeNAC004,PeNAC039,PeNAC085,PeNAC105,PeNAC014,PeNAC031,PeNAC059,	0.0309186
biological_process	response to water	GO:0009415	5	0.0198652	2.54473	7	405	78	11484	PeNAC077,PeNAC060,PeNAC081,PeNAC085,PeNAC014,PeNAC084,PeNAC064,	0.0440825
biological_process	regulation of response to stress	GO:0080134	5	0.0239643	2.44802	7	421	78	11484	PeNAC004,PeNAC039,PeNAC085,PeNAC105,PeNAC014,PeNAC031,PeNAC059,	0.0515397
biological_process	cell growth	GO:0016049	3	0.0301889	2.33171	7	442	78	11484	PeNAC037,PeNAC079,PeNAC100,PeNAC060,PeNAC067,PeNAC081,PeNAC089,	0.0625696
biological_process	hormone-mediated signaling pathway	GO:0009755	6	0.223073	1.41763	7	727	78	11484	PeNAC027,PeNAC083,PeNAC085,PeNAC003,PeNAC014,PeNAC091,PeNAC064,	0.324282
biological_process	growth	GO:0040007	2	0.226081	1.4118	7	730	78	11484	PeNAC037,PeNAC079,PeNAC100,PeNAC060,PeNAC067,PeNAC081,PeNAC089,	0.327895
biological_process	oxoacid metabolic process	GO:0043436	5	0.468117	1.086	7	949	78	11484	PeNAC052,PeNAC060,PeNAC001,PeNAC081,PeNAC047,PeNAC091,PeNAC048,	0.595096
biological_process	organic acid metabolic process	GO:0006082	4	0.47262	1.08144	7	953	78	11484	PeNAC052,PeNAC060,PeNAC001,PeNAC081,PeNAC047,PeNAC091,PeNAC048,	0.598398
biological_process	small molecule metabolic process	GO:0044281	3	0.851054	0.738792	7	1395	78	11484	PeNAC052,PeNAC060,PeNAC001,PeNAC081,PeNAC047,PeNAC091,PeNAC048,	0.91361
biological_process	fruit ripening	GO:0009835	5	8.07132e-14	147.231	6	6	78	11484	PeNAC037,PeNAC079,PeNAC100,PeNAC060,PeNAC067,PeNAC081,	8.73929e-13
biological_process	formation of plant organ boundary	GO:0090691	5	1.40476e-09	49.0769	6	18	78	11484	PeNAC016,PeNAC040,PeNAC015,PeNAC033,PeNAC062,PeNAC102,	9.00196e-09
biological_process	formation of anatomical boundary	GO:0048859	4	5.52568e-09	40.1538	6	22	78	11484	PeNAC016,PeNAC040,PeNAC015,PeNAC033,PeNAC062,PeNAC102,	3.30488e-08
biological_process	root cap development	GO:0048829	4	7.43575e-09	38.408	6	23	78	11484	PeNAC028,PeNAC092,PeNAC051,PeNAC005,PeNAC045,PeNAC076,	4.32375e-08
biological_process	multidimensional cell growth	GO:0009825	4	1.4388e-06	16.6676	6	53	78	11484	PeNAC037,PeNAC079,PeNAC100,PeNAC060,PeNAC067,PeNAC081,	6.74303e-06
biological_process	obsolete regulation of multi-organism process	GO:0043900	0	0.00130039	4.96283	6	178	78	11484	PeNAC039,PeNAC085,PeNAC105,PeNAC014,PeNAC031,PeNAC059,	0.00398364
biological_process	positive regulation of developmental process	GO:0051094	5	0.00158399	4.77505	6	185	78	11484	PeNAC050,PeNAC004,PeNAC092,PeNAC085,PeNAC045,PeNAC014,	0.00482886
biological_process	sulfur compound metabolic process	GO:0006790	4	0.0116161	3.16625	6	279	78	11484	PeNAC060,PeNAC001,PeNAC081,PeNAC047,PeNAC091,PeNAC048,	0.0274244
biological_process	anatomical structure formation involved in morphogenesis	GO:0048646	3	0.0226221	2.7265	6	324	78	11484	PeNAC016,PeNAC040,PeNAC015,PeNAC033,PeNAC062,PeNAC102,	0.0491582
biological_process	carboxylic acid metabolic process	GO:0019752	6	0.551713	1.00958	6	875	78	11484	PeNAC052,PeNAC060,PeNAC001,PeNAC081,PeNAC047,PeNAC048,	0.670165
biological_process	obsolete multi-organism process	GO:0051704	0	0.944427	0.602171	6	1467	78	11484	PeNAC078,PeNAC039,PeNAC029,PeNAC065,PeNAC089,PeNAC031,	0.993468
biological_process	cellular response to auxin stimulus	GO:0071365	7	0.00484346	4.54416	5	162	78	11484	PeNAC027,PeNAC083,PeNAC029,PeNAC065,PeNAC003,	0.0133408
biological_process	negative regulation of transcription, DNA-templated	GO:0045892	11	0.0374198	2.70645	5	272	78	11484	PeNAC078,PeNAC100,PeNAC067,PeNAC105,PeNAC059,	0.0762976
biological_process	negative regulation of RNA biosynthetic process	GO:1902679	9	0.0518329	2.47031	5	298	78	11484	PeNAC078,PeNAC100,PeNAC067,PeNAC105,PeNAC059,	0.100466
biological_process	negative regulation of nucleic acid-templated transcription	GO:1903507	10	0.0518329	2.47031	5	298	78	11484	PeNAC078,PeNAC100,PeNAC067,PeNAC105,PeNAC059,	0.100466
biological_process	cellular carbohydrate metabolic process	GO:0044262	5	0.063487	2.3296	5	316	78	11484	PeNAC001,PeNAC029,PeNAC047,PeNAC065,PeNAC048,	0.113914
biological_process	cellular amino acid metabolic process	GO:0006520	7	0.0669682	2.29331	5	321	78	11484	PeNAC060,PeNAC001,PeNAC081,PeNAC047,PeNAC048,	0.118802
biological_process	negative regulation of RNA metabolic process	GO:0051253	8	0.074998	2.21733	5	332	78	11484	PeNAC078,PeNAC100,PeNAC067,PeNAC105,PeNAC059,	0.131561
biological_process	negative regulation of nucleobase-containing compound metabolic process	GO:0045934	7	0.108398	1.97891	5	372	78	11484	PeNAC078,PeNAC100,PeNAC067,PeNAC105,PeNAC059,	0.177738
biological_process	negative regulation of cellular macromolecule biosynthetic process	GO:2000113	8	0.116785	1.93216	5	381	78	11484	PeNAC078,PeNAC100,PeNAC067,PeNAC105,PeNAC059,	0.189512
biological_process	response to water deprivation	GO:0009414	6	0.133451	1.84963	5	398	78	11484	PeNAC077,PeNAC085,PeNAC014,PeNAC084,PeNAC064,	0.21325
biological_process	negative regulation of macromolecule biosynthetic process	GO:0010558	7	0.143736	1.8043	5	408	78	11484	PeNAC078,PeNAC100,PeNAC067,PeNAC105,PeNAC059,	0.22623
biological_process	negative regulation of cellular biosynthetic process	GO:0031327	7	0.159793	1.74032	5	423	78	11484	PeNAC078,PeNAC100,PeNAC067,PeNAC105,PeNAC059,	0.247777
biological_process	negative regulation of biosynthetic process	GO:0009890	6	0.164196	1.72401	5	427	78	11484	PeNAC078,PeNAC100,PeNAC067,PeNAC105,PeNAC059,	0.253355
biological_process	carbohydrate metabolic process	GO:0005975	4	0.228028	1.53047	5	481	78	11484	PeNAC001,PeNAC029,PeNAC047,PeNAC065,PeNAC048,	0.329958
biological_process	regulation of signal transduction	GO:0009966	6	0.233038	1.51784	5	485	78	11484	PeNAC039,PeNAC085,PeNAC014,PeNAC091,PeNAC031,	0.336432
biological_process	response to nitrogen compound	GO:1901698	4	0.23808	1.50543	5	489	78	11484	PeNAC078,PeNAC039,PeNAC066,PeNAC002,PeNAC031,	0.342923
biological_process	regulation of signaling	GO:0023051	4	0.259844	1.45485	5	506	78	11484	PeNAC039,PeNAC085,PeNAC014,PeNAC091,PeNAC031,	0.370028
biological_process	regulation of cell communication	GO:0010646	5	0.268949	1.435	5	513	78	11484	PeNAC039,PeNAC085,PeNAC014,PeNAC091,PeNAC031,	0.380406
biological_process	negative regulation of nitrogen compound metabolic process	GO:0051172	6	0.303361	1.36578	5	539	78	11484	PeNAC078,PeNAC100,PeNAC067,PeNAC105,PeNAC059,	0.421483
biological_process	negative regulation of cellular metabolic process	GO:0031324	6	0.345259	1.2915	5	570	78	11484	PeNAC078,PeNAC100,PeNAC067,PeNAC105,PeNAC059,	0.468299
biological_process	response to bacterium	GO:0009617	6	0.373921	1.24561	5	591	78	11484	PeNAC078,PeNAC039,PeNAC105,PeNAC031,PeNAC059,	0.499622
biological_process	negative regulation of gene expression	GO:0010629	7	0.408084	1.19505	5	616	78	11484	PeNAC078,PeNAC100,PeNAC067,PeNAC105,PeNAC059,	0.527319
biological_process	negative regulation of macromolecule metabolic process	GO:0010605	6	0.616042	0.946213	5	778	78	11484	PeNAC078,PeNAC100,PeNAC067,PeNAC105,PeNAC059,	0.720436
biological_process	negative regulation of metabolic process	GO:0009892	5	0.668259	0.892308	5	825	78	11484	PeNAC078,PeNAC100,PeNAC067,PeNAC105,PeNAC059,	0.771447
biological_process	response to xenobiotic stimulus	GO:0009410	4	0.81511	0.742091	5	992	78	11484	PeNAC004,PeNAC039,PeNAC066,PeNAC002,PeNAC031,	0.885622
biological_process	regulation of timing of plant organ formation	GO:0090709	7	2.92358e-08	98.1538	4	6	78	11484	PeNAC040,PeNAC033,PeNAC062,PeNAC102,	1.59653e-07
biological_process	positive regulation of leaf senescence	GO:1900057	6	4.38255e-06	34.6425	4	17	78	11484	PeNAC050,PeNAC004,PeNAC085,PeNAC014,	2.00894e-05
biological_process	positive regulation of leaf development	GO:1905623	6	4.38255e-06	34.6425	4	17	78	11484	PeNAC050,PeNAC004,PeNAC085,PeNAC014,	2.00894e-05
biological_process	regulation of plant organ formation	GO:1905428	6	1.31269e-05	26.7692	4	22	78	11484	PeNAC040,PeNAC033,PeNAC062,PeNAC102,	5.88835e-05
biological_process	shoot axis formation	GO:0010346	5	0.000330891	12.0188	4	49	78	11484	PeNAC040,PeNAC033,PeNAC062,PeNAC102,	0.00118743
biological_process	secondary shoot formation	GO:0010223	6	0.000330891	12.0188	4	49	78	11484	PeNAC040,PeNAC033,PeNAC062,PeNAC102,	0.00118743
biological_process	morphogenesis of a branching structure	GO:0001763	4	0.000357822	11.7785	4	50	78	11484	PeNAC040,PeNAC033,PeNAC062,PeNAC102,	0.00126956
biological_process	regulation of development, heterochronic	GO:0040034	5	0.00174475	7.74899	4	76	78	11484	PeNAC040,PeNAC033,PeNAC062,PeNAC102,	0.00514416
biological_process	lateral root development	GO:0048527	7	0.0089284	4.90769	4	120	78	11484	PeNAC004,PeNAC027,PeNAC083,PeNAC003,	0.0221622
biological_process	pigment metabolic process	GO:0042440	3	0.0181029	3.97921	4	148	78	11484	PeNAC050,PeNAC001,PeNAC047,PeNAC048,	0.0407478
biological_process	response to chitin	GO:0010200	6	0.0219593	3.7511	4	157	78	11484	PeNAC039,PeNAC066,PeNAC002,PeNAC031,	0.0480504
biological_process	post-embryonic root development	GO:0048528	6	0.0233483	3.68077	4	160	78	11484	PeNAC004,PeNAC027,PeNAC083,PeNAC003,	0.0505612
biological_process	plant organ formation	GO:1905393	4	0.0267942	3.52649	4	167	78	11484	PeNAC040,PeNAC033,PeNAC062,PeNAC102,	0.0566557
biological_process	positive regulation of multicellular organismal process	GO:0051240	5	0.0327977	3.30856	4	178	78	11484	PeNAC050,PeNAC004,PeNAC085,PeNAC014,	0.0675311
biological_process	regulation of anatomical structure morphogenesis	GO:0022603	5	0.037622	3.16625	4	186	78	11484	PeNAC040,PeNAC033,PeNAC062,PeNAC102,	0.0764615
biological_process	post-embryonic plant organ development	GO:0090696	5	0.0737884	2.52757	4	233	78	11484	PeNAC004,PeNAC027,PeNAC083,PeNAC003,	0.130166
biological_process	response to organonitrogen compound	GO:0010243	5	0.134445	2.03077	4	290	78	11484	PeNAC039,PeNAC066,PeNAC002,PeNAC031,	0.213751
biological_process	defense response to fungus	GO:0050832	7	0.175247	1.82895	4	322	78	11484	PeNAC029,PeNAC085,PeNAC065,PeNAC014,	0.267124
biological_process	pollen development	GO:0009555	6	0.179277	1.81207	4	325	78	11484	PeNAC078,PeNAC073,PeNAC063,PeNAC101,	0.271947
biological_process	secondary metabolic process	GO:0019748	3	0.184701	1.79004	4	329	78	11484	PeNAC001,PeNAC047,PeNAC091,PeNAC048,	0.277493
biological_process	response to cold	GO:0009409	5	0.274533	1.5062	4	391	78	11484	PeNAC039,PeNAC085,PeNAC014,PeNAC031,	0.384837
biological_process	gametophyte development	GO:0048229	5	0.302033	1.43991	4	409	78	11484	PeNAC078,PeNAC073,PeNAC063,PeNAC101,	0.420569
biological_process	response to fungus	GO:0009620	6	0.326758	1.3857	4	425	78	11484	PeNAC029,PeNAC085,PeNAC065,PeNAC014,	0.447068
biological_process	carboxylic acid biosynthetic process	GO:0046394	7	0.381212	1.28027	4	460	78	11484	PeNAC052,PeNAC001,PeNAC047,PeNAC048,	0.504003
biological_process	organic acid biosynthetic process	GO:0016053	5	0.395197	1.2557	4	469	78	11484	PeNAC052,PeNAC001,PeNAC047,PeNAC048,	0.51705
biological_process	cellular response to lipid	GO:0071396	6	0.470231	1.13692	4	518	78	11484	PeNAC085,PeNAC014,PeNAC091,PeNAC064,	0.596576
biological_process	response to temperature stimulus	GO:0009266	4	0.498509	1.09669	4	537	78	11484	PeNAC039,PeNAC085,PeNAC014,PeNAC031,	0.626128
biological_process	small molecule biosynthetic process	GO:0044283	4	0.637641	0.921632	4	639	78	11484	PeNAC052,PeNAC001,PeNAC047,PeNAC048,	0.74431
biological_process	cellular response to oxygen-containing compound	GO:1901701	5	0.729122	0.817949	4	720	78	11484	PeNAC085,PeNAC014,PeNAC091,PeNAC064,	0.820589
biological_process	positive regulation of asymmetric cell division	GO:0045770	7	1.19994e-06	110.423	3	4	78	11484	PeNAC028,PeNAC005,PeNAC076,	5.70881e-06
biological_process	somatic stem cell division	GO:0048103	5	1.19994e-06	110.423	3	4	78	11484	PeNAC028,PeNAC005,PeNAC076,	5.70881e-06
biological_process	camalexin metabolic process	GO:0052317	7	1.64726e-05	55.2115	3	8	78	11484	PeNAC001,PeNAC047,PeNAC048,	7.28505e-05
biological_process	indole phytoalexin metabolic process	GO:0046217	6	1.64726e-05	55.2115	3	8	78	11484	PeNAC001,PeNAC047,PeNAC048,	7.28505e-05
biological_process	indole phytoalexin biosynthetic process	GO:0009700	7	1.64726e-05	55.2115	3	8	78	11484	PeNAC001,PeNAC047,PeNAC048,	7.28505e-05
biological_process	regulation of asymmetric cell division	GO:0009786	6	1.64726e-05	55.2115	3	8	78	11484	PeNAC028,PeNAC005,PeNAC076,	7.28505e-05
biological_process	camalexin biosynthetic process	GO:0010120	8	1.64726e-05	55.2115	3	8	78	11484	PeNAC001,PeNAC047,PeNAC048,	7.28505e-05
biological_process	phytoalexin metabolic process	GO:0052314	5	2.4588e-05	49.0769	3	9	78	11484	PeNAC001,PeNAC047,PeNAC048,	0.000105042
biological_process	phytoalexin biosynthetic process	GO:0052315	6	2.4588e-05	49.0769	3	9	78	11484	PeNAC001,PeNAC047,PeNAC048,	0.000105042
biological_process	toxin biosynthetic process	GO:0009403	5	3.49538e-05	44.1692	3	10	78	11484	PeNAC001,PeNAC047,PeNAC048,	0.000147322
biological_process	proline biosynthetic process	GO:0006561	11	4.78265e-05	40.1538	3	11	78	11484	PeNAC001,PeNAC047,PeNAC048,	0.000200233
biological_process	negative regulation of leaf senescence	GO:1900056	6	8.20907e-05	33.9763	3	13	78	11484	PeNAC001,PeNAC047,PeNAC048,	0.000336947
biological_process	negative regulation of leaf development	GO:1905622	6	8.20907e-05	33.9763	3	13	78	11484	PeNAC001,PeNAC047,PeNAC048,	0.000336947
biological_process	proline metabolic process	GO:0006560	10	0.000158393	27.6058	3	16	78	11484	PeNAC001,PeNAC047,PeNAC048,	0.000621691
biological_process	toxin metabolic process	GO:0009404	4	0.000270082	23.247	3	19	78	11484	PeNAC001,PeNAC047,PeNAC048,	0.00103422
biological_process	trehalose biosynthetic process	GO:0005992	8	0.000270082	23.247	3	19	78	11484	PeNAC001,PeNAC047,PeNAC048,	0.00103422
biological_process	fruit dehiscence	GO:0010047	5	0.000316193	22.0846	3	20	78	11484	PeNAC104,PeNAC103,PeNAC018,	0.00115447
biological_process	trehalose metabolic process	GO:0005991	7	0.000367093	21.033	3	21	78	11484	PeNAC001,PeNAC047,PeNAC048,	0.00129514
biological_process	disaccharide biosynthetic process	GO:0046351	7	0.000550513	18.4038	3	24	78	11484	PeNAC001,PeNAC047,PeNAC048,	0.00186877
biological_process	positive regulation of cell division	GO:0051781	6	0.000700307	16.9882	3	26	78	11484	PeNAC028,PeNAC005,PeNAC076,	0.00227872
biological_process	stem cell division	GO:0017145	4	0.000784009	16.359	3	27	78	11484	PeNAC028,PeNAC005,PeNAC076,	0.00253793
biological_process	asymmetric cell division	GO:0008356	4	0.000969897	15.2308	3	29	78	11484	PeNAC028,PeNAC005,PeNAC076,	0.00306078
biological_process	anthocyanin-containing compound biosynthetic process	GO:0009718	6	0.00118155	14.2481	3	31	78	11484	PeNAC001,PeNAC047,PeNAC048,	0.00367332
biological_process	dehiscence	GO:0009900	4	0.00129743	13.8029	3	32	78	11484	PeNAC104,PeNAC103,PeNAC018,	0.00401374
biological_process	glutamine family amino acid biosynthetic process	GO:0009084	10	0.00129743	13.8029	3	32	78	11484	PeNAC001,PeNAC047,PeNAC048,	0.00401374
biological_process	oligosaccharide biosynthetic process	GO:0009312	6	0.00214314	11.6235	3	38	78	11484	PeNAC001,PeNAC047,PeNAC048,	0.00625995
biological_process	disaccharide metabolic process	GO:0005984	6	0.00418557	9.20192	3	48	78	11484	PeNAC001,PeNAC047,PeNAC048,	0.0115795
biological_process	glutamine family amino acid metabolic process	GO:0009064	9	0.00496677	8.66063	3	51	78	11484	PeNAC001,PeNAC047,PeNAC048,	0.0136207
biological_process	response to molecule of bacterial origin	GO:0002237	5	0.00583038	8.17949	3	54	78	11484	PeNAC078,PeNAC039,PeNAC031,	0.0157145
biological_process	anthocyanin-containing compound metabolic process	GO:0046283	5	0.00613695	8.03077	3	55	78	11484	PeNAC001,PeNAC047,PeNAC048,	0.0162616
biological_process	hyperosmotic salinity response	GO:0042538	6	0.00613695	8.03077	3	55	78	11484	PeNAC001,PeNAC047,PeNAC048,	0.0162616
biological_process	indole-containing compound biosynthetic process	GO:0042435	6	0.00855235	7.12407	3	62	78	11484	PeNAC001,PeNAC047,PeNAC048,	0.021313
biological_process	hyperosmotic response	GO:0006972	5	0.0105744	6.59242	3	67	78	11484	PeNAC001,PeNAC047,PeNAC048,	0.0258395
biological_process	negative regulation of cellular response to alcohol	GO:1905958	7	0.0110092	6.49548	3	68	78	11484	PeNAC085,PeNAC014,PeNAC091,	0.0267977
biological_process	negative regulation of abscisic acid-activated signaling pathway	GO:0009788	8	0.0110092	6.49548	3	68	78	11484	PeNAC085,PeNAC014,PeNAC091,	0.0267977
biological_process	negative regulation of response to alcohol	GO:1901420	6	0.0110092	6.49548	3	68	78	11484	PeNAC085,PeNAC014,PeNAC091,	0.0267977
biological_process	oligosaccharide metabolic process	GO:0009311	5	0.0128512	6.13462	3	72	78	11484	PeNAC001,PeNAC047,PeNAC048,	0.0302267
biological_process	anther development	GO:0048653	4	0.0176054	5.45299	3	81	78	11484	PeNAC073,PeNAC063,PeNAC101,	0.0397705
biological_process	indole-containing compound metabolic process	GO:0042430	5	0.0212505	5.07692	3	87	78	11484	PeNAC001,PeNAC047,PeNAC048,	0.0468256
biological_process	regulation of cell division	GO:0051302	5	0.0218952	5.01923	3	88	78	11484	PeNAC028,PeNAC005,PeNAC076,	0.0480776
biological_process	regulation of programmed cell death	GO:0043067	6	0.0461513	3.74316	3	118	78	11484	PeNAC004,PeNAC021,PeNAC023,	0.0911416
biological_process	pigment biosynthetic process	GO:0046148	4	0.0461513	3.74316	3	118	78	11484	PeNAC001,PeNAC047,PeNAC048,	0.0911416
biological_process	positive regulation of response to biotic stimulus	GO:0002833	6	0.0471205	3.7117	3	119	78	11484	PeNAC004,PeNAC105,PeNAC059,	0.0916152
biological_process	positive regulation of response to external stimulus	GO:0032103	6	0.0521168	3.56203	3	124	78	11484	PeNAC004,PeNAC105,PeNAC059,	0.100397
biological_process	positive regulation of defense response	GO:0031349	7	0.0531459	3.53354	3	125	78	11484	PeNAC004,PeNAC105,PeNAC059,	0.100833
biological_process	stamen development	GO:0048443	6	0.0562917	3.45072	3	128	78	11484	PeNAC073,PeNAC063,PeNAC101,	0.105212
biological_process	androecium development	GO:0048466	5	0.0562917	3.45072	3	128	78	11484	PeNAC073,PeNAC063,PeNAC101,	0.105212
biological_process	sulfur compound biosynthetic process	GO:0044272	5	0.0573598	3.42397	3	129	78	11484	PeNAC001,PeNAC047,PeNAC048,	0.105947
biological_process	regulation of cellular response to alcohol	GO:1905957	6	0.0573598	3.42397	3	129	78	11484	PeNAC085,PeNAC014,PeNAC091,	0.105947
biological_process	regulation of abscisic acid-activated signaling pathway	GO:0009787	7	0.0573598	3.42397	3	129	78	11484	PeNAC085,PeNAC014,PeNAC091,	0.105947
biological_process	regulation of response to alcohol	GO:1901419	5	0.0573598	3.42397	3	129	78	11484	PeNAC085,PeNAC014,PeNAC091,	0.105947
biological_process	alpha-amino acid biosynthetic process	GO:1901607	9	0.0781899	3.00471	3	147	78	11484	PeNAC001,PeNAC047,PeNAC048,	0.136398
biological_process	auxin-activated signaling pathway	GO:0009734	7	0.0794331	2.98441	3	148	78	11484	PeNAC027,PeNAC083,PeNAC003,	0.137801
biological_process	regulation of cell death	GO:0010941	5	0.0806849	2.96438	3	149	78	11484	PeNAC004,PeNAC021,PeNAC023,	0.139587
biological_process	cellular carbohydrate biosynthetic process	GO:0034637	6	0.0883755	2.84963	3	155	78	11484	PeNAC001,PeNAC047,PeNAC048,	0.15
biological_process	negative regulation of multicellular organismal process	GO:0051241	5	0.0990918	2.70977	3	163	78	11484	PeNAC001,PeNAC047,PeNAC048,	0.165065
biological_process	cellular amino acid biosynthetic process	GO:0008652	8	0.10185	2.67692	3	165	78	11484	PeNAC001,PeNAC047,PeNAC048,	0.168321
biological_process	negative regulation of developmental process	GO:0051093	5	0.117558	2.50962	3	176	78	11484	PeNAC001,PeNAC047,PeNAC048,	0.190275
biological_process	regulation of immune system process	GO:0002682	4	0.131045	2.38753	3	185	78	11484	PeNAC004,PeNAC039,PeNAC031,	0.209939
biological_process	negative regulation of signal transduction	GO:0009968	7	0.141897	2.30048	3	192	78	11484	PeNAC085,PeNAC014,PeNAC091,	0.223898
biological_process	negative regulation of cell communication	GO:0010648	6	0.151433	2.23077	3	198	78	11484	PeNAC085,PeNAC014,PeNAC091,	0.237157
biological_process	negative regulation of signaling	GO:0023057	5	0.151433	2.23077	3	198	78	11484	PeNAC085,PeNAC014,PeNAC091,	0.237157
biological_process	multicellular organismal reproductive process	GO:0048609	3	0.153043	2.21956	3	199	78	11484	PeNAC104,PeNAC103,PeNAC018,	0.237898
biological_process	floral whorl development	GO:0048438	4	0.177811	2.06398	3	214	78	11484	PeNAC073,PeNAC063,PeNAC101,	0.270375
biological_process	multicellular organism reproduction	GO:0032504	3	0.181195	2.04487	3	216	78	11484	PeNAC104,PeNAC103,PeNAC018,	0.273535
biological_process	abscisic acid-activated signaling pathway	GO:0009738	7	0.194908	1.97184	3	224	78	11484	PeNAC085,PeNAC014,PeNAC091,	0.290053
biological_process	carbohydrate biosynthetic process	GO:0016051	5	0.200117	1.94578	3	227	78	11484	PeNAC001,PeNAC047,PeNAC048,	0.295703
biological_process	alpha-amino acid metabolic process	GO:1901605	8	0.203609	1.92879	3	229	78	11484	PeNAC001,PeNAC047,PeNAC048,	0.300156
biological_process	hormone biosynthetic process	GO:0042446	6	0.203609	1.92879	3	229	78	11484	PeNAC052,PeNAC060,PeNAC081,	0.300156
biological_process	secondary metabolite biosynthetic process	GO:0044550	4	0.205361	1.9204	3	230	78	11484	PeNAC001,PeNAC047,PeNAC048,	0.301324
biological_process	cellular response to alcohol	GO:0097306	6	0.239251	1.77386	3	249	78	11484	PeNAC085,PeNAC014,PeNAC091,	0.343036
biological_process	cellular response to abscisic acid stimulus	GO:0071215	7	0.239251	1.77386	3	249	78	11484	PeNAC085,PeNAC014,PeNAC091,	0.343036
biological_process	cell division	GO:0051301	3	0.264818	1.67944	3	263	78	11484	PeNAC028,PeNAC005,PeNAC076,	0.375408
biological_process	floral organ development	GO:0048437	5	0.272191	1.65428	3	267	78	11484	PeNAC073,PeNAC063,PeNAC101,	0.382406
biological_process	response to jasmonic acid	GO:0009753	7	0.322421	1.50235	3	294	78	11484	PeNAC063,PeNAC101,PeNAC064,	0.442097
biological_process	response to fatty acid	GO:0070542	6	0.328027	1.48718	3	297	78	11484	PeNAC063,PeNAC101,PeNAC064,	0.446857
biological_process	hormone metabolic process	GO:0042445	5	0.369083	1.38462	3	319	78	11484	PeNAC052,PeNAC060,PeNAC081,	0.497391
biological_process	negative regulation of response to stimulus	GO:0048585	5	0.383934	1.35074	3	327	78	11484	PeNAC085,PeNAC014,PeNAC091,	0.506534
biological_process	programmed cell death	GO:0012501	4	0.519231	1.09601	3	403	78	11484	PeNAC004,PeNAC021,PeNAC023,	0.646978
biological_process	regulation of hormone levels	GO:0010817	4	0.569889	1.01772	3	434	78	11484	PeNAC052,PeNAC060,PeNAC081,	0.684303
biological_process	cell death	GO:0008219	3	0.587082	0.992567	3	445	78	11484	PeNAC004,PeNAC021,PeNAC023,	0.695637
biological_process	innate immune response	GO:0045087	7	0.718098	0.816437	3	541	78	11484	PeNAC004,PeNAC039,PeNAC031,	0.815489
biological_process	response to organic cyclic compound	GO:0014070	5	0.720457	0.81343	3	543	78	11484	PeNAC078,PeNAC029,PeNAC065,	0.81522
biological_process	immune response	GO:0006955	3	0.757237	0.766827	3	576	78	11484	PeNAC004,PeNAC039,PeNAC031,	0.843164
biological_process	immune system process	GO:0002376	2	0.830554	0.673311	3	656	78	11484	PeNAC004,PeNAC039,PeNAC031,	0.900843
biological_process	organonitrogen compound biosynthetic process	GO:1901566	5	0.97863	0.419063	3	1054	78	11484	PeNAC001,PeNAC047,PeNAC048,	1
biological_process	regulation of biological quality	GO:0065008	3	0.98882	0.37881	3	1166	78	11484	PeNAC052,PeNAC060,PeNAC081,	1
biological_process	regulation of endoplasmic reticulum unfolded protein response	GO:1900101	8	0.000136031	98.1538	2	3	78	11484	PeNAC039,PeNAC031,	0.00054068
biological_process	positive regulation of endoplasmic reticulum unfolded protein response	GO:1900103	9	0.000136031	98.1538	2	3	78	11484	PeNAC039,PeNAC031,	0.00054068
biological_process	positive regulation of ethylene biosynthetic process	GO:0010365	9	0.000270862	73.6154	2	4	78	11484	PeNAC060,PeNAC081,	0.00102471
biological_process	positive regulation of olefin biosynthetic process	GO:1900913	7	0.000270862	73.6154	2	4	78	11484	PeNAC060,PeNAC081,	0.00102471
biological_process	positive regulation of olefin metabolic process	GO:1900910	6	0.000270862	73.6154	2	4	78	11484	PeNAC060,PeNAC081,	0.00102471
biological_process	positive regulation of sulfur amino acid metabolic process	GO:0031337	8	0.000270862	73.6154	2	4	78	11484	PeNAC060,PeNAC081,	0.00102471
biological_process	protoxylem development	GO:0090059	7	0.000270862	73.6154	2	4	78	11484	PeNAC029,PeNAC065,	0.00102471
biological_process	organ boundary specification between lateral organs and the meristem	GO:0010199	6	0.000270862	73.6154	2	4	78	11484	PeNAC016,PeNAC015,	0.00102471
biological_process	seed morphogenesis	GO:0048317	5	0.000449446	58.8923	2	5	78	11484	PeNAC063,PeNAC101,	0.00157683
biological_process	response to flooding	GO:0009413	6	0.000449446	58.8923	2	5	78	11484	PeNAC060,PeNAC081,	0.00157683
biological_process	positive regulation of cell fate commitment	GO:0010455	7	0.000449446	58.8923	2	5	78	11484	PeNAC092,PeNAC045,	0.00157683
biological_process	positive regulation of response to endoplasmic reticulum stress	GO:1905898	8	0.000671199	49.0769	2	6	78	11484	PeNAC039,PeNAC031,	0.00223023
biological_process	callus formation	GO:1990110	3	0.000671199	49.0769	2	6	78	11484	PeNAC066,PeNAC002,	0.00223023
biological_process	positive regulation of cellular amine metabolic process	GO:0033240	7	0.000671199	49.0769	2	6	78	11484	PeNAC060,PeNAC081,	0.00223023
biological_process	positive regulation of cellular amino acid metabolic process	GO:0045764	8	0.000671199	49.0769	2	6	78	11484	PeNAC060,PeNAC081,	0.00223023
biological_process	positive regulation of defense response to virus by host	GO:0002230	9	0.00093554	42.0659	2	7	78	11484	PeNAC039,PeNAC031,	0.00298233
biological_process	regulation of defense response to virus by host	GO:0050691	8	0.00093554	42.0659	2	7	78	11484	PeNAC039,PeNAC031,	0.00298233
biological_process	regulation of ethylene biosynthetic process	GO:0010364	8	0.0015897	32.7179	2	9	78	11484	PeNAC060,PeNAC081,	0.00482285
biological_process	regulation of cell fate commitment	GO:0010453	5	0.0015897	32.7179	2	9	78	11484	PeNAC092,PeNAC045,	0.00482285
biological_process	regulation of response to endoplasmic reticulum stress	GO:1905897	7	0.0015897	32.7179	2	9	78	11484	PeNAC039,PeNAC031,	0.00482285
biological_process	regulation of olefin metabolic process	GO:1900908	5	0.0015897	32.7179	2	9	78	11484	PeNAC060,PeNAC081,	0.00482285
biological_process	regulation of olefin biosynthetic process	GO:1900911	6	0.0015897	32.7179	2	9	78	11484	PeNAC060,PeNAC081,	0.00482285
biological_process	regulation of sulfur amino acid metabolic process	GO:0031335	7	0.0015897	32.7179	2	9	78	11484	PeNAC060,PeNAC081,	0.00482285
biological_process	positive regulation of hormone biosynthetic process	GO:0046886	8	0.0024074	26.7692	2	11	78	11484	PeNAC060,PeNAC081,	0.00699928
biological_process	positive regulation of sulfur metabolic process	GO:0051176	7	0.0024074	26.7692	2	11	78	11484	PeNAC060,PeNAC081,	0.00699928
biological_process	endoplasmic reticulum unfolded protein response	GO:0030968	6	0.00287618	24.5385	2	12	78	11484	PeNAC039,PeNAC031,	0.00817305
biological_process	regulation of cellular amino acid metabolic process	GO:0006521	7	0.0033842	22.6509	2	13	78	11484	PeNAC060,PeNAC081,	0.0095304
biological_process	regulation of cellular amine metabolic process	GO:0033238	6	0.0033842	22.6509	2	13	78	11484	PeNAC060,PeNAC081,	0.0095304
biological_process	positive regulation of hormone metabolic process	GO:0032352	6	0.0033842	22.6509	2	13	78	11484	PeNAC060,PeNAC081,	0.0095304
biological_process	regulation of defense response to virus	GO:0050688	7	0.00393091	21.033	2	14	78	11484	PeNAC039,PeNAC031,	0.010923
biological_process	cellular response to unfolded protein	GO:0034620	7	0.00513825	18.4038	2	16	78	11484	PeNAC039,PeNAC031,	0.0140296
biological_process	integument development	GO:0080060	5	0.00579783	17.3213	2	17	78	11484	PeNAC063,PeNAC101,	0.0156941
biological_process	positive regulation of small molecule metabolic process	GO:0062013	6	0.00722621	15.498	2	19	78	11484	PeNAC060,PeNAC081,	0.0182251
biological_process	regulation of immune effector process	GO:0002697	5	0.00722621	15.498	2	19	78	11484	PeNAC039,PeNAC031,	0.0182251
biological_process	positive regulation of response to water deprivation	GO:1902584	7	0.00722621	15.498	2	19	78	11484	PeNAC085,PeNAC014,	0.0182251
biological_process	regulation of sulfur metabolic process	GO:0042762	6	0.00963421	13.3846	2	22	78	11484	PeNAC060,PeNAC081,	0.02382
biological_process	response to unfolded protein	GO:0006986	6	0.0105056	12.8027	2	23	78	11484	PeNAC039,PeNAC031,	0.0257717
biological_process	olefin biosynthetic process	GO:1900674	6	0.0114107	12.2692	2	24	78	11484	PeNAC060,PeNAC081,	0.0274555
biological_process	cellular alkene metabolic process	GO:0043449	6	0.0114107	12.2692	2	24	78	11484	PeNAC060,PeNAC081,	0.0274555
biological_process	alkene biosynthetic process	GO:0043450	7	0.0114107	12.2692	2	24	78	11484	PeNAC060,PeNAC081,	0.0274555
biological_process	ethylene metabolic process	GO:0009692	7	0.0114107	12.2692	2	24	78	11484	PeNAC060,PeNAC081,	0.0274555
biological_process	ethylene biosynthetic process	GO:0009693	8	0.0114107	12.2692	2	24	78	11484	PeNAC060,PeNAC081,	0.0274555
biological_process	positive regulation of defense response to bacterium	GO:1900426	8	0.0133195	11.3254	2	26	78	11484	PeNAC105,PeNAC059,	0.0310953
biological_process	wound healing	GO:0042060	5	0.0153568	10.5165	2	28	78	11484	PeNAC066,PeNAC002,	0.0354561
biological_process	regulation of embryonic development	GO:0045995	6	0.0153568	10.5165	2	28	78	11484	PeNAC063,PeNAC101,	0.0354561
biological_process	cellular response to topologically incorrect protein	GO:0035967	6	0.0164225	10.1538	2	29	78	11484	PeNAC039,PeNAC031,	0.0373671
biological_process	olefin metabolic process	GO:1900673	5	0.0186456	9.49876	2	31	78	11484	PeNAC060,PeNAC081,	0.0418195
biological_process	regulation of defense response to fungus	GO:1900150	7	0.0186456	9.49876	2	31	78	11484	PeNAC085,PeNAC014,	0.0418195
biological_process	regulation of response to water deprivation	GO:2000070	6	0.0234464	8.41319	2	35	78	11484	PeNAC085,PeNAC014,	0.0505991
biological_process	positive regulation of response to salt stress	GO:1901002	8	0.0260169	7.95842	2	37	78	11484	PeNAC085,PeNAC014,	0.0553852
biological_process	positive regulation of cell differentiation	GO:0045597	6	0.0260169	7.95842	2	37	78	11484	PeNAC092,PeNAC045,	0.0553852
biological_process	xylan metabolic process	GO:0045491	9	0.0273433	7.74899	2	38	78	11484	PeNAC029,PeNAC065,	0.05743
biological_process	response to topologically incorrect protein	GO:0035966	5	0.0300759	7.36154	2	40	78	11484	PeNAC039,PeNAC031,	0.0625419
biological_process	regulation of hormone biosynthetic process	GO:0046885	7	0.0358497	6.69231	2	44	78	11484	PeNAC060,PeNAC081,	0.0735738
biological_process	obsolete positive regulation of multi-organism process	GO:0043902	0	0.0358497	6.69231	2	44	78	11484	PeNAC105,PeNAC059,	0.0735738
biological_process	cellular response to cold	GO:0070417	6	0.0388844	6.40134	2	46	78	11484	PeNAC039,PeNAC031,	0.0787722
biological_process	cell fate commitment	GO:0045165	4	0.0436125	6.00942	2	49	78	11484	PeNAC092,PeNAC045,	0.086948
biological_process	olefinic compound biosynthetic process	GO:0120255	5	0.0436125	6.00942	2	49	78	11484	PeNAC060,PeNAC081,	0.086948
biological_process	viral process	GO:0016032	2	0.0452339	5.88923	2	50	78	11484	PeNAC039,PeNAC031,	0.0896117
biological_process	hemicellulose metabolic process	GO:0010410	8	0.0468775	5.77376	2	51	78	11484	PeNAC029,PeNAC065,	0.0917105
biological_process	regulation of response to salt stress	GO:1901000	7	0.0468775	5.77376	2	51	78	11484	PeNAC085,PeNAC014,	0.0917105
biological_process	regulation of defense response to bacterium	GO:1900424	7	0.0536654	5.35385	2	55	78	11484	PeNAC105,PeNAC059,	0.101512
biological_process	defense response to symbiont	GO:0140546	7	0.055414	5.25824	2	56	78	11484	PeNAC039,PeNAC031,	0.104504
biological_process	defense response to virus	GO:0051607	8	0.055414	5.25824	2	56	78	11484	PeNAC039,PeNAC031,	0.104504
biological_process	cellular response to osmotic stress	GO:0071470	6	0.055414	5.25824	2	56	78	11484	PeNAC105,PeNAC059,	0.104504
biological_process	sulfur amino acid metabolic process	GO:0000096	5	0.0571826	5.16599	2	57	78	11484	PeNAC060,PeNAC081,	0.106245
biological_process	regulation of hormone metabolic process	GO:0032350	5	0.0571826	5.16599	2	57	78	11484	PeNAC060,PeNAC081,	0.106245
biological_process	plant ovule development	GO:0048481	5	0.0589707	5.07692	2	58	78	11484	PeNAC063,PeNAC101,	0.107344
biological_process	regulation of response to osmotic stress	GO:0047484	6	0.0607782	4.99087	2	59	78	11484	PeNAC085,PeNAC014,	0.109996
biological_process	plant-type ovary development	GO:0035670	5	0.0626045	4.90769	2	60	78	11484	PeNAC063,PeNAC101,	0.112652
biological_process	hydrocarbon biosynthetic process	GO:0120251	5	0.0644495	4.82724	2	61	78	11484	PeNAC060,PeNAC081,	0.115311
biological_process	regulation of cellular ketone metabolic process	GO:0010565	6	0.0778578	4.33032	2	68	78	11484	PeNAC060,PeNAC081,	0.136197
biological_process	response to endoplasmic reticulum stress	GO:0034976	5	0.08588	4.08974	2	72	78	11484	PeNAC039,PeNAC031,	0.146556
biological_process	hydrocarbon metabolic process	GO:0120252	4	0.08588	4.08974	2	72	78	11484	PeNAC060,PeNAC081,	0.146556
biological_process	regulation of cellular response to stress	GO:0080135	6	0.10048	3.72736	2	79	78	11484	PeNAC039,PeNAC031,	0.166936
biological_process	carpel development	GO:0048440	6	0.10048	3.72736	2	79	78	11484	PeNAC063,PeNAC101,	0.166936
biological_process	response to virus	GO:0009615	6	0.10262	3.68077	2	80	78	11484	PeNAC039,PeNAC031,	0.169148
biological_process	cellular amine metabolic process	GO:0044106	6	0.111302	3.50549	2	84	78	11484	PeNAC060,PeNAC081,	0.181553
biological_process	gynoecium development	GO:0048467	5	0.12017	3.34615	2	88	78	11484	PeNAC063,PeNAC101,	0.194003
biological_process	regulation of small molecule metabolic process	GO:0062012	5	0.133786	3.13257	2	94	78	11484	PeNAC060,PeNAC081,	0.213243
biological_process	cell wall polysaccharide metabolic process	GO:0010383	7	0.136089	3.0996	2	95	78	11484	PeNAC029,PeNAC065,	0.215817
biological_process	olefinic compound metabolic process	GO:0120254	4	0.140721	3.03569	2	97	78	11484	PeNAC060,PeNAC081,	0.222601
biological_process	immune effector process	GO:0002252	3	0.145387	2.97436	2	99	78	11484	PeNAC039,PeNAC031,	0.228258
biological_process	cell wall macromolecule metabolic process	GO:0044036	6	0.161963	2.77794	2	106	78	11484	PeNAC029,PeNAC065,	0.250524
biological_process	cellular ketone metabolic process	GO:0042180	4	0.171586	2.67692	2	110	78	11484	PeNAC060,PeNAC081,	0.262819
biological_process	amine metabolic process	GO:0009308	5	0.188644	2.51677	2	117	78	11484	PeNAC060,PeNAC081,	0.282742
biological_process	response to brassinosteroid	GO:0009741	6	0.191101	2.49544	2	118	78	11484	PeNAC029,PeNAC065,	0.285063
biological_process	regulation of cell differentiation	GO:0045595	5	0.2939	1.85196	2	159	78	11484	PeNAC092,PeNAC045,	0.410154
biological_process	cellular response to chemical stress	GO:0062197	5	0.303963	1.80651	2	163	78	11484	PeNAC105,PeNAC059,	0.421388
biological_process	positive regulation of signal transduction	GO:0009967	7	0.314002	1.76324	2	167	78	11484	PeNAC039,PeNAC031,	0.432442
biological_process	positive regulation of signaling	GO:0023056	5	0.321513	1.73213	2	170	78	11484	PeNAC039,PeNAC031,	0.441816
biological_process	positive regulation of cell communication	GO:0010647	6	0.346399	1.6359	2	180	78	11484	PeNAC039,PeNAC031,	0.468833
biological_process	cellular response to abiotic stimulus	GO:0071214	5	0.373436	1.54168	2	191	78	11484	PeNAC105,PeNAC059,	0.50218
biological_process	cellular response to environmental stimulus	GO:0104004	4	0.373436	1.54168	2	191	78	11484	PeNAC105,PeNAC059,	0.50218
biological_process	regionalization	GO:0003002	4	0.373436	1.54168	2	191	78	11484	PeNAC092,PeNAC045,	0.50218
biological_process	cellular polysaccharide metabolic process	GO:0044264	6	0.392827	1.47971	2	199	78	11484	PeNAC029,PeNAC065,	0.516099
biological_process	post-embryonic plant morphogenesis	GO:0090698	4	0.404813	1.44344	2	204	78	11484	PeNAC063,PeNAC101,	0.525253
biological_process	pattern specification process	GO:0007389	3	0.478681	1.24772	2	236	78	11484	PeNAC092,PeNAC045,	0.604853
biological_process	polysaccharide metabolic process	GO:0005976	5	0.483117	1.23723	2	238	78	11484	PeNAC029,PeNAC065,	0.609232
biological_process	response to cytokinin	GO:0009735	6	0.526199	1.14132	2	258	78	11484	PeNAC029,PeNAC065,	0.650498
biological_process	biological process involved in symbiotic interaction	GO:0044403	3	0.701283	0.827139	2	356	78	11484	PeNAC039,PeNAC031,	0.802196
biological_process	defense response to bacterium	GO:0042742	7	0.859617	0.588923	2	500	78	11484	PeNAC105,PeNAC059,	0.921228
biological_process	lipid biosynthetic process	GO:0008610	5	0.86267	0.584249	2	504	78	11484	PeNAC052,PeNAC089,	0.922925
biological_process	lipid metabolic process	GO:0006629	4	0.97784	0.361746	2	814	78	11484	PeNAC052,PeNAC089,	1
biological_process	positive regulation of chlorophyll catabolic process	GO:1903648	9	0.00679206	147.231	1	1	78	11484	PeNAC050,	0.0178469
biological_process	cellular senescence	GO:0090398	5	0.00679206	147.231	1	1	78	11484	PeNAC004,	0.0178469
biological_process	stress-induced premature senescence	GO:0090400	6	0.00679206	147.231	1	1	78	11484	PeNAC004,	0.0178469
biological_process	enucleation	GO:0090601	6	0.00679206	147.231	1	1	78	11484	PeNAC025,	0.0178469
biological_process	sieve element enucleation	GO:0090602	7	0.00679206	147.231	1	1	78	11484	PeNAC025,	0.0178469
biological_process	age-related resistance	GO:0090644	8	0.00679206	147.231	1	1	78	11484	PeNAC004,	0.0178469
biological_process	regulation of age-related resistance	GO:1904248	8	0.00679206	147.231	1	1	78	11484	PeNAC004,	0.0178469
biological_process	positive regulation of age-related resistance	GO:1904250	9	0.00679206	147.231	1	1	78	11484	PeNAC004,	0.0178469
biological_process	positive regulation of tetrapyrrole catabolic process	GO:1901406	8	0.00679206	147.231	1	1	78	11484	PeNAC050,	0.0178469
biological_process	sieve element differentiation	GO:0090603	5	0.0135386	73.6154	1	2	78	11484	PeNAC025,	0.0314897
biological_process	regulation of chlorophyll catabolic process	GO:0010271	8	0.0400752	24.5385	1	6	78	11484	PeNAC050,	0.0806641
biological_process	regulation of tetrapyrrole catabolic process	GO:1901404	7	0.0400752	24.5385	1	6	78	11484	PeNAC050,	0.0806641
biological_process	positive regulation of tetrapyrrole metabolic process	GO:1901403	7	0.0465985	21.033	1	7	78	11484	PeNAC050,	0.0914495
biological_process	phosphatidylinositol-mediated signaling	GO:0048015	8	0.053078	18.4038	1	8	78	11484	PeNAC089,	0.101625
biological_process	inositol lipid-mediated signaling	GO:0048017	7	0.053078	18.4038	1	8	78	11484	PeNAC089,	0.101625
biological_process	histone H3-K4 demethylation	GO:0034720	12	0.053078	18.4038	1	8	78	11484	PeNAC078,	0.101625
biological_process	cell aging	GO:0007569	4	0.0785641	12.2692	1	12	78	11484	PeNAC004,	0.136671
biological_process	drought recovery	GO:0009819	7	0.0848291	11.3254	1	13	78	11484	PeNAC077,	0.145554
biological_process	obsolete positive regulation of cofactor metabolic process	GO:0051194	0	0.0848291	11.3254	1	13	78	11484	PeNAC050,	0.145554
biological_process	regulation of gene silencing by RNA	GO:0060966	7	0.091052	10.5165	1	14	78	11484	PeNAC078,	0.154126
biological_process	pigment catabolic process	GO:0046149	4	0.0972332	9.81538	1	15	78	11484	PeNAC050,	0.164146
biological_process	tetrapyrrole catabolic process	GO:0033015	6	0.0972332	9.81538	1	15	78	11484	PeNAC050,	0.164146
biological_process	chlorophyll catabolic process	GO:0015996	8	0.0972332	9.81538	1	15	78	11484	PeNAC050,	0.164146
biological_process	root hair cell tip growth	GO:0048768	7	0.0972332	9.81538	1	15	78	11484	PeNAC089,	0.164146
biological_process	porphyrin-containing compound catabolic process	GO:0006787	7	0.0972332	9.81538	1	15	78	11484	PeNAC050,	0.164146
biological_process	positive regulation of DNA-binding transcription factor activity	GO:0051091	12	0.103373	9.20192	1	16	78	11484	PeNAC004,	0.169943
biological_process	production of ta-siRNAs involved in RNA interference	GO:0010267	12	0.115529	8.17949	1	18	78	11484	PeNAC078,	0.187959
biological_process	response to salt	GO:1902074	4	0.127522	7.36154	1	20	78	11484	PeNAC004,	0.205343
biological_process	regulation of DNA-binding transcription factor activity	GO:0051090	11	0.127522	7.36154	1	20	78	11484	PeNAC004,	0.205343
biological_process	jasmonic acid biosynthetic process	GO:0009695	9	0.168248	5.45299	1	27	78	11484	PeNAC052,	0.258969
biological_process	lipid phosphorylation	GO:0046834	7	0.168248	5.45299	1	27	78	11484	PeNAC089,	0.258969
biological_process	phosphatidylinositol phosphate biosynthetic process	GO:0046854	10	0.17391	5.25824	1	28	78	11484	PeNAC089,	0.265732
biological_process	regulation of chlorophyll metabolic process	GO:0090056	7	0.179535	5.07692	1	29	78	11484	PeNAC050,	0.271682
biological_process	regulation of tetrapyrrole metabolic process	GO:1901401	6	0.190671	4.74938	1	31	78	11484	PeNAC050,	0.285098
biological_process	histone demethylation	GO:0016577	10	0.196183	4.60096	1	32	78	11484	PeNAC078,	0.291259
biological_process	histone lysine demethylation	GO:0070076	11	0.196183	4.60096	1	32	78	11484	PeNAC078,	0.291259
biological_process	protein dealkylation	GO:0008214	8	0.207096	4.33032	1	34	78	11484	PeNAC078,	0.303161
biological_process	protein demethylation	GO:0006482	9	0.207096	4.33032	1	34	78	11484	PeNAC078,	0.303161
biological_process	jasmonic acid metabolic process	GO:0009694	8	0.207096	4.33032	1	34	78	11484	PeNAC052,	0.303161
biological_process	positive regulation of programmed cell death	GO:0043068	7	0.238964	3.68077	1	40	78	11484	PeNAC004,	0.343408
biological_process	demethylation	GO:0070988	3	0.269568	3.20067	1	46	78	11484	PeNAC078,	0.380423
biological_process	phosphatidylinositol biosynthetic process	GO:0006661	9	0.279496	3.06731	1	48	78	11484	PeNAC089,	0.390921
biological_process	regulation of reactive oxygen species metabolic process	GO:2000377	6	0.30849	2.7265	1	54	78	11484	PeNAC077,	0.426721
biological_process	positive regulation of cell death	GO:0010942	6	0.30849	2.7265	1	54	78	11484	PeNAC004,	0.426721
biological_process	chlorophyll metabolic process	GO:0015994	7	0.327176	2.53846	1	58	78	11484	PeNAC050,	0.446666
biological_process	obsolete regulation of cofactor metabolic process	GO:0051193	0	0.336331	2.45385	1	60	78	11484	PeNAC050,	0.457177
biological_process	root hair elongation	GO:0048767	5	0.358684	2.26509	1	65	78	11484	PeNAC089,	0.484416
biological_process	obsolete regulation of gene silencing	GO:0060968	0	0.37603	2.13378	1	69	78	11484	PeNAC078,	0.500311
biological_process	response to hydrogen peroxide	GO:0042542	6	0.37603	2.13378	1	69	78	11484	PeNAC004,	0.500311
biological_process	porphyrin-containing compound metabolic process	GO:0006778	6	0.397063	1.9896	1	74	78	11484	PeNAC050,	0.517335
biological_process	tetrapyrrole metabolic process	GO:0033013	5	0.401185	1.96308	1	75	78	11484	PeNAC050,	0.521623
biological_process	glycerophospholipid biosynthetic process	GO:0046474	8	0.405279	1.93725	1	76	78	11484	PeNAC089,	0.524773
biological_process	root hair cell development	GO:0080147	5	0.413384	1.88757	1	78	78	11484	PeNAC089,	0.53307
biological_process	phosphatidylinositol metabolic process	GO:0046488	8	0.417395	1.86368	1	79	78	11484	PeNAC089,	0.53714
biological_process	cellular component disassembly	GO:0022411	5	0.43705	1.75275	1	84	78	11484	PeNAC025,	0.561284
biological_process	glycosinolate metabolic process	GO:0019757	6	0.463472	1.61792	1	91	78	11484	PeNAC091,	0.592792
biological_process	glucosinolate metabolic process	GO:0019760	7	0.463472	1.61792	1	91	78	11484	PeNAC091,	0.592792
biological_process	S-glycoside metabolic process	GO:0016143	6	0.463472	1.61792	1	91	78	11484	PeNAC091,	0.592792
biological_process	positive regulation of innate immune response	GO:0045089	8	0.488669	1.50235	1	98	78	11484	PeNAC004,	0.614999
biological_process	glycerolipid biosynthetic process	GO:0045017	7	0.502539	1.44344	1	102	78	11484	PeNAC089,	0.62993
biological_process	positive regulation of cellular catabolic process	GO:0031331	7	0.509334	1.41568	1	104	78	11484	PeNAC050,	0.637175
biological_process	production of siRNA involved in RNA interference	GO:0030422	11	0.516038	1.38897	1	106	78	11484	PeNAC078,	0.644278
biological_process	positive regulation of immune response	GO:0050778	6	0.522651	1.36325	1	108	78	11484	PeNAC004,	0.64995
biological_process	trichoblast maturation	GO:0048764	6	0.525924	1.35074	1	109	78	11484	PeNAC089,	0.652728
biological_process	root hair cell differentiation	GO:0048765	7	0.525924	1.35074	1	109	78	11484	PeNAC089,	0.652728
biological_process	RNA interference	GO:0016246	10	0.529175	1.33846	1	110	78	11484	PeNAC078,	0.652891
biological_process	regulation of seed germination	GO:0010029	8	0.53561	1.31456	1	112	78	11484	PeNAC004,	0.659536
biological_process	trichoblast differentiation	GO:0010054	7	0.53561	1.31456	1	112	78	11484	PeNAC089,	0.659536
biological_process	positive regulation of immune system process	GO:0002684	5	0.538796	1.30293	1	113	78	11484	PeNAC004,	0.660867
biological_process	positive regulation of catabolic process	GO:0009896	6	0.538796	1.30293	1	113	78	11484	PeNAC050,	0.660867
biological_process	reactive oxygen species metabolic process	GO:0072593	4	0.538796	1.30293	1	113	78	11484	PeNAC077,	0.660867
biological_process	glycerophospholipid metabolic process	GO:0006650	7	0.548222	1.26923	1	116	78	11484	PeNAC089,	0.668512
biological_process	regulation of seedling development	GO:1900140	7	0.551322	1.25838	1	117	78	11484	PeNAC004,	0.670989
biological_process	cellular response to dsRNA	GO:0071359	7	0.554401	1.24772	1	118	78	11484	PeNAC078,	0.672131
biological_process	cell maturation	GO:0048469	5	0.557459	1.23723	1	119	78	11484	PeNAC089,	0.674536
biological_process	phospholipid biosynthetic process	GO:0008654	7	0.557459	1.23723	1	119	78	11484	PeNAC089,	0.674536
biological_process	response to dsRNA	GO:0043331	6	0.563513	1.21678	1	121	78	11484	PeNAC078,	0.679244
biological_process	response to hypoxia	GO:0001666	6	0.566509	1.20681	1	122	78	11484	PeNAC091,	0.681547
biological_process	jasmonic acid mediated signaling pathway	GO:0009867	7	0.572441	1.18734	1	124	78	11484	PeNAC064,	0.686055
biological_process	production of small RNA involved in gene silencing by RNA	GO:0070918	10	0.575377	1.17785	1	125	78	11484	PeNAC078,	0.68826
biological_process	dsRNA processing	GO:0031050	9	0.575377	1.17785	1	125	78	11484	PeNAC078,	0.68826
biological_process	root epidermal cell differentiation	GO:0010053	6	0.575377	1.17785	1	125	78	11484	PeNAC089,	0.68826
biological_process	response to decreased oxygen levels	GO:0036293	5	0.586922	1.14132	1	129	78	11484	PeNAC091,	0.698081
biological_process	cellular response to jasmonic acid stimulus	GO:0071395	8	0.586922	1.14132	1	129	78	11484	PeNAC064,	0.698081
biological_process	response to oxygen levels	GO:0070482	4	0.589759	1.13254	1	130	78	11484	PeNAC091,	0.697493
biological_process	cellular response to fatty acid	GO:0071398	7	0.595377	1.11538	1	132	78	11484	PeNAC064,	0.702813
biological_process	photoperiodism, flowering	GO:0048573	7	0.598157	1.107	1	133	78	11484	PeNAC078,	0.70477
biological_process	regulation of innate immune response	GO:0045088	7	0.611777	1.06689	1	138	78	11484	PeNAC004,	0.719468
biological_process	pollen tube growth	GO:0009860	7	0.611777	1.06689	1	138	78	11484	PeNAC089,	0.719468
biological_process	photoperiodism	GO:0009648	6	0.614446	1.05921	1	139	78	11484	PeNAC078,	0.719911
biological_process	lipid modification	GO:0030258	6	0.637666	0.994802	1	148	78	11484	PeNAC089,	0.742957
biological_process	plant epidermal cell differentiation	GO:0090627	5	0.645094	0.975038	1	151	78	11484	PeNAC089,	0.750221
biological_process	glycerolipid metabolic process	GO:0046486	6	0.654766	0.949876	1	155	78	11484	PeNAC089,	0.760061
biological_process	post-transcriptional gene silencing by RNA	GO:0035194	9	0.659504	0.937776	1	157	78	11484	PeNAC078,	0.764148
biological_process	regulation of immune response	GO:0050776	5	0.66649	0.920192	1	160	78	11484	PeNAC004,	0.770821
biological_process	cell tip growth	GO:0009932	6	0.677821	0.892308	1	165	78	11484	PeNAC089,	0.781049
biological_process	posttranscriptional gene silencing	GO:0016441	8	0.686611	0.871188	1	169	78	11484	PeNAC078,	0.789729
biological_process	pollen tube development	GO:0048868	4	0.686611	0.871188	1	169	78	11484	PeNAC089,	0.789729
biological_process	regulation of cellular catabolic process	GO:0031329	6	0.699355	0.841319	1	175	78	11484	PeNAC050,	0.80145
biological_process	gene silencing by RNA	GO:0031047	8	0.709583	0.817949	1	180	78	11484	PeNAC078,	0.810214
biological_process	response to reactive oxygen species	GO:0000302	5	0.715554	0.80454	1	183	78	11484	PeNAC004,	0.814072
biological_process	phospholipid metabolic process	GO:0006644	6	0.719467	0.795842	1	185	78	11484	PeNAC089,	0.815569
biological_process	regulation of catabolic process	GO:0009894	5	0.723327	0.78733	1	187	78	11484	PeNAC050,	0.816995
biological_process	glycosyl compound metabolic process	GO:1901657	5	0.729019	0.774899	1	190	78	11484	PeNAC091,	0.821946
biological_process	obsolete covalent chromatin modification	GO:0016569	0	0.734595	0.762854	1	193	78	11484	PeNAC078,	0.825269
biological_process	cellular response to nitrogen compound	GO:1901699	5	0.747169	0.736154	1	200	78	11484	PeNAC078,	0.837897
biological_process	developmental cell growth	GO:0048588	4	0.748917	0.732491	1	201	78	11484	PeNAC089,	0.836868
biological_process	seed germination	GO:0009845	3	0.754089	0.721719	1	204	78	11484	PeNAC004,	0.841151
biological_process	pollination	GO:0009856	3	0.765751	0.697776	1	211	78	11484	PeNAC089,	0.851136
biological_process	multi-multicellular organism process	GO:0044706	3	0.765751	0.697776	1	211	78	11484	PeNAC089,	0.851136
biological_process	vegetative to reproductive phase transition of meristem	GO:0010228	4	0.767372	0.694485	1	212	78	11484	PeNAC078,	0.849928
biological_process	obsolete gene silencing	GO:0016458	0	0.773745	0.681624	1	216	78	11484	PeNAC078,	0.855479
biological_process	seedling development	GO:0090351	4	0.779946	0.669231	1	220	78	11484	PeNAC004,	0.860819
biological_process	cellular nitrogen compound catabolic process	GO:0044270	5	0.793291	0.642929	1	229	78	11484	PeNAC050,	0.874012
biological_process	heterocycle catabolic process	GO:0046700	5	0.797559	0.634615	1	232	78	11484	PeNAC050,	0.877176
biological_process	histone modification	GO:0016570	8	0.801741	0.626514	1	235	78	11484	PeNAC078,	0.880233
biological_process	response to toxic substance	GO:0009636	4	0.804481	0.621227	1	237	78	11484	PeNAC004,	0.8817
biological_process	aromatic compound catabolic process	GO:0019439	5	0.811168	0.608392	1	242	78	11484	PeNAC050,	0.88748
biological_process	positive regulation of molecular function	GO:0044093	4	0.812478	0.605888	1	243	78	11484	PeNAC004,	0.887368
biological_process	monocarboxylic acid biosynthetic process	GO:0072330	8	0.812478	0.605888	1	243	78	11484	PeNAC052,	0.887368
biological_process	plant epidermis development	GO:0090558	5	0.815072	0.600942	1	245	78	11484	PeNAC089,	0.887115
biological_process	response to ethylene	GO:0009723	6	0.831087	0.570662	1	258	78	11484	PeNAC004,	0.899867
biological_process	organic cyclic compound catabolic process	GO:1901361	5	0.832261	0.568459	1	259	78	11484	PeNAC050,	0.899587
biological_process	root morphogenesis	GO:0010015	5	0.838009	0.557692	1	264	78	11484	PeNAC089,	0.904244
biological_process	regulation of gene expression, epigenetic	GO:0040029	7	0.840254	0.553499	1	266	78	11484	PeNAC078,	0.90511
biological_process	cell morphogenesis involved in differentiation	GO:0000904	5	0.843563	0.547326	1	269	78	11484	PeNAC089,	0.907119
biological_process	organophosphate biosynthetic process	GO:0090407	6	0.866784	0.504215	1	292	78	11484	PeNAC089,	0.925749
biological_process	unidimensional cell growth	GO:0009826	5	0.87226	0.494063	1	298	78	11484	PeNAC089,	0.930015
biological_process	cellular response to organic cyclic compound	GO:0071407	6	0.87315	0.492411	1	299	78	11484	PeNAC078,	0.929387
biological_process	response to antibiotic	GO:0046677	4	0.901439	0.439495	1	335	78	11484	PeNAC004,	0.957874
biological_process	posttranscriptional regulation of gene expression	GO:0010608	7	0.903493	0.435594	1	338	78	11484	PeNAC078,	0.958436
biological_process	developmental growth involved in morphogenesis	GO:0060560	4	0.912535	0.418269	1	352	78	11484	PeNAC089,	0.966395
biological_process	response to oxidative stress	GO:0006979	4	0.921296	0.401174	1	367	78	11484	PeNAC004,	0.97403
biological_process	cellular response to acid chemical	GO:0071229	5	0.933544	0.376549	1	391	78	11484	PeNAC064,	0.985321
biological_process	plant organ morphogenesis	GO:1905392	4	0.940644	0.361746	1	407	78	11484	PeNAC089,	0.991148
biological_process	cellular component morphogenesis	GO:0032989	5	0.949912	0.341603	1	431	78	11484	PeNAC089,	0.997566
biological_process	cell morphogenesis	GO:0000902	4	0.952671	0.335378	1	439	78	11484	PeNAC089,	0.998794
biological_process	regulation of post-embryonic development	GO:0048580	6	0.954963	0.330114	1	446	78	11484	PeNAC004,	0.999528
biological_process	regulation of molecular function	GO:0065009	3	0.9612	0.315269	1	467	78	11484	PeNAC004,	1
biological_process	organophosphate metabolic process	GO:0019637	5	0.961747	0.313925	1	469	78	11484	PeNAC089,	1
biological_process	cell development	GO:0048468	4	0.962819	0.31127	1	473	78	11484	PeNAC089,	1
biological_process	monocarboxylic acid metabolic process	GO:0032787	7	0.963344	0.30996	1	475	78	11484	PeNAC052,	0.999967
biological_process	developmental growth	GO:0048589	3	0.96932	0.294462	1	500	78	11484	PeNAC089,	1
biological_process	chromatin organization	GO:0006325	5	0.972432	0.285885	1	515	78	11484	PeNAC078,	1
biological_process	carbohydrate derivative metabolic process	GO:1901135	4	0.978224	0.268669	1	548	78	11484	PeNAC091,	1
biological_process	organonitrogen compound catabolic process	GO:1901565	5	0.988596	0.230769	1	638	78	11484	PeNAC050,	1
biological_process	RNA processing	GO:0006396	8	0.99013	0.223755	1	658	78	11484	PeNAC078,	1
biological_process	cellular lipid metabolic process	GO:0044255	5	0.992057	0.213998	1	688	78	11484	PeNAC089,	1
biological_process	chromosome organization	GO:0051276	6	0.992284	0.212761	1	692	78	11484	PeNAC078,	1
biological_process	phosphorylation	GO:0016310	6	0.999194	0.147378	1	999	78	11484	PeNAC089,	1
biological_process	cellular catabolic process	GO:0044248	4	0.999412	0.141432	1	1041	78	11484	PeNAC050,	1
biological_process	organic substance catabolic process	GO:1901575	4	0.999466	0.139688	1	1054	78	11484	PeNAC050,	1
biological_process	catabolic process	GO:0009056	3	0.999788	0.125196	1	1176	78	11484	PeNAC050,	1
biological_process	phosphate-containing compound metabolic process	GO:0006796	5	0.999983	0.0976979	1	1507	78	11484	PeNAC089,	1
biological_process	phosphorus metabolic process	GO:0006793	4	0.999987	0.0956665	1	1539	78	11484	PeNAC089,	1
biological_process	cellular protein modification process	GO:0006464	7	0.999998	0.0833225	1	1767	78	11484	PeNAC078,	1
biological_process	protein modification process	GO:0036211	6	0.999998	0.0833225	1	1767	78	11484	PeNAC078,	1
biological_process	macromolecule modification	GO:0043412	5	1	0.0641528	1	2295	78	11484	PeNAC078,	1
biological_process	cellular protein metabolic process	GO:0044267	6	1	0.0607638	1	2423	78	11484	PeNAC078,	1
biological_process	protein metabolic process	GO:0019538	5	1	0.0536751	1	2743	78	11484	PeNAC078,	1

## Sheet: Supplementary Table 11b
Supplementary Table 11b: The highly enriched GO analysis of the PeNAC genes.
Class	GO_Name	GO_ID	GO_Level	P_value	EnrichmentScore	HitsGenesCountsInSelectedSet	HitsGenesCountsInBackground	AllGenesCountsInSelectedSet	AllGenesCountsInBackground	GenesOfSelectedSetInGOterm	corrected p-value(BH method)
Molecular function	transcription regulator activity	GO:0140110	2	1.11022e-16	7.30438	76	1325	78	9933	PeNAC050,PeNAC057,PeNAC038,PeNAC025,PeNAC077,PeNAC009,PeNAC104,PeNAC037,PeNAC088,PeNAC079,PeNAC016,PeNAC036,PeNAC046,PeNAC041,PeNAC054,PeNAC075,PeNAC078,PeNAC103,PeNAC022,PeNAC028,PeNAC034,PeNAC007,PeNAC004,PeNAC092,PeNAC051,PeNAC093,PeNAC039,PeNAC100,PeNAC008,PeNAC061,PeNAC027,PeNAC042,PeNAC055,PeNAC083,PeNAC040,PeNAC060,PeNAC001,PeNAC067,PeNAC058,PeNAC081,PeNAC095,PeNAC024,PeNAC073,PeNAC015,PeN…	4.21885e-15
Molecular function	DNA-binding transcription factor activity	GO:0003700	3	5.55112e-16	7.86854	76	1230	78	9933	PeNAC050,PeNAC057,PeNAC038,PeNAC025,PeNAC077,PeNAC009,PeNAC104,PeNAC037,PeNAC088,PeNAC079,PeNAC016,PeNAC036,PeNAC046,PeNAC041,PeNAC054,PeNAC075,PeNAC078,PeNAC103,PeNAC022,PeNAC028,PeNAC034,PeNAC007,PeNAC004,PeNAC092,PeNAC051,PeNAC093,PeNAC039,PeNAC100,PeNAC008,PeNAC061,PeNAC027,PeNAC042,PeNAC055,PeNAC083,PeNAC040,PeNAC060,PeNAC001,PeNAC067,PeNAC058,PeNAC081,PeNAC095,PeNAC024,PeNAC073,PeNAC015,PeN…	1.05471e-14
Molecular function	sequence-specific DNA binding	GO:0043565	6	6.66134e-16	5.85296	33	718	78	9933	PeNAC057,PeNAC025,PeNAC077,PeNAC088,PeNAC036,PeNAC046,PeNAC041,PeNAC078,PeNAC007,PeNAC004,PeNAC051,PeNAC039,PeNAC008,PeNAC061,PeNAC060,PeNAC058,PeNAC081,PeNAC095,PeNAC080,PeNAC029,PeNAC085,PeNAC066,PeNAC065,PeNAC063,PeNAC105,PeNAC002,PeNAC072,PeNAC014,PeNAC091,PeNAC031,PeNAC059,PeNAC101,PeNAC074,	8.43769e-15
Molecular function	DNA binding	GO:0003677	5	4.15668e-13	3.99091	33	1053	78	9933	PeNAC057,PeNAC025,PeNAC077,PeNAC088,PeNAC036,PeNAC046,PeNAC041,PeNAC078,PeNAC007,PeNAC004,PeNAC051,PeNAC039,PeNAC008,PeNAC061,PeNAC060,PeNAC058,PeNAC081,PeNAC095,PeNAC080,PeNAC029,PeNAC085,PeNAC066,PeNAC065,PeNAC063,PeNAC105,PeNAC002,PeNAC072,PeNAC014,PeNAC091,PeNAC031,PeNAC059,PeNAC101,PeNAC074,	3.94884e-12
Molecular function	nucleic acid binding	GO:0003676	4	3.92736e-05	1.93393	33	2173	78	9933	PeNAC057,PeNAC025,PeNAC077,PeNAC088,PeNAC036,PeNAC046,PeNAC041,PeNAC078,PeNAC007,PeNAC004,PeNAC051,PeNAC039,PeNAC008,PeNAC061,PeNAC060,PeNAC058,PeNAC081,PeNAC095,PeNAC080,PeNAC029,PeNAC085,PeNAC066,PeNAC065,PeNAC063,PeNAC105,PeNAC002,PeNAC072,PeNAC014,PeNAC091,PeNAC031,PeNAC059,PeNAC101,PeNAC074,	0.000165822
Molecular function	heterocyclic compound binding	GO:1901363	3	0.00109154	1.6371	33	2567	78	9933	PeNAC057,PeNAC025,PeNAC077,PeNAC088,PeNAC036,PeNAC046,PeNAC041,PeNAC078,PeNAC007,PeNAC004,PeNAC051,PeNAC039,PeNAC008,PeNAC061,PeNAC060,PeNAC058,PeNAC081,PeNAC095,PeNAC080,PeNAC029,PeNAC085,PeNAC066,PeNAC065,PeNAC063,PeNAC105,PeNAC002,PeNAC072,PeNAC014,PeNAC091,PeNAC031,PeNAC059,PeNAC101,PeNAC074,	0.00414785
Molecular function	organic cyclic compound binding	GO:0097159	3	0.00118962	1.62948	33	2579	78	9933	PeNAC057,PeNAC025,PeNAC077,PeNAC088,PeNAC036,PeNAC046,PeNAC041,PeNAC078,PeNAC007,PeNAC004,PeNAC051,PeNAC039,PeNAC008,PeNAC061,PeNAC060,PeNAC058,PeNAC081,PeNAC095,PeNAC080,PeNAC029,PeNAC085,PeNAC066,PeNAC065,PeNAC063,PeNAC105,PeNAC002,PeNAC072,PeNAC014,PeNAC091,PeNAC031,PeNAC059,PeNAC101,PeNAC074,	0.00410961
Molecular function	transcription cis-regulatory region binding	GO:0000976	8	2.56675e-06	4.41299	14	404	78	9933	PeNAC025,PeNAC088,PeNAC078,PeNAC039,PeNAC029,PeNAC066,PeNAC065,PeNAC063,PeNAC105,PeNAC002,PeNAC091,PeNAC031,PeNAC059,PeNAC101,	1.95073e-05
Molecular function	transcription regulatory region nucleic acid binding	GO:0001067	5	2.56675e-06	4.41299	14	404	78	9933	PeNAC025,PeNAC088,PeNAC078,PeNAC039,PeNAC029,PeNAC066,PeNAC065,PeNAC063,PeNAC105,PeNAC002,PeNAC091,PeNAC031,PeNAC059,PeNAC101,	1.95073e-05
Molecular function	sequence-specific double-stranded DNA binding	GO:1990837	7	5.02688e-06	4.16553	14	428	78	9933	PeNAC025,PeNAC088,PeNAC078,PeNAC039,PeNAC029,PeNAC066,PeNAC065,PeNAC063,PeNAC105,PeNAC002,PeNAC091,PeNAC031,PeNAC059,PeNAC101,	2.72888e-05
Molecular function	double-stranded DNA binding	GO:0003690	6	2.92422e-05	3.56569	14	500	78	9933	PeNAC025,PeNAC088,PeNAC078,PeNAC039,PeNAC029,PeNAC066,PeNAC065,PeNAC063,PeNAC105,PeNAC002,PeNAC091,PeNAC031,PeNAC059,PeNAC101,	0.0001389
Cellular component	intracellular membrane-bounded organelle	GO:0043231	5	1.41976e-06	1.41139	39	8131	39	11476	PeNAC050,PeNAC025,PeNAC077,PeNAC009,PeNAC052,PeNAC037,PeNAC088,PeNAC079,PeNAC078,PeNAC028,PeNAC004,PeNAC092,PeNAC093,PeNAC039,PeNAC100,PeNAC027,PeNAC083,PeNAC060,PeNAC067,PeNAC081,PeNAC044,PeNAC029,PeNAC085,PeNAC066,PeNAC005,PeNAC045,PeNAC065,PeNAC063,PeNAC105,PeNAC003,PeNAC076,PeNAC002,PeNAC089,PeNAC014,PeNAC012,PeNAC091,PeNAC031,PeNAC059,PeNAC101,	3.83336e-05
Cellular component	membrane-bounded organelle	GO:0043227	4	1.75323e-06	1.40379	39	8175	39	11476	PeNAC050,PeNAC025,PeNAC077,PeNAC009,PeNAC052,PeNAC037,PeNAC088,PeNAC079,PeNAC078,PeNAC028,PeNAC004,PeNAC092,PeNAC093,PeNAC039,PeNAC100,PeNAC027,PeNAC083,PeNAC060,PeNAC067,PeNAC081,PeNAC044,PeNAC029,PeNAC085,PeNAC066,PeNAC005,PeNAC045,PeNAC065,PeNAC063,PeNAC105,PeNAC003,PeNAC076,PeNAC002,PeNAC089,PeNAC014,PeNAC012,PeNAC091,PeNAC031,PeNAC059,PeNAC101,	3.15581e-05
Cellular component	intracellular organelle	GO:0043229	4	5.53502e-06	1.36311	39	8419	39	11476	PeNAC050,PeNAC025,PeNAC077,PeNAC009,PeNAC052,PeNAC037,PeNAC088,PeNAC079,PeNAC078,PeNAC028,PeNAC004,PeNAC092,PeNAC093,PeNAC039,PeNAC100,PeNAC027,PeNAC083,PeNAC060,PeNAC067,PeNAC081,PeNAC044,PeNAC029,PeNAC085,PeNAC066,PeNAC005,PeNAC045,PeNAC065,PeNAC063,PeNAC105,PeNAC003,PeNAC076,PeNAC002,PeNAC089,PeNAC014,PeNAC012,PeNAC091,PeNAC031,PeNAC059,PeNAC101,	7.47228e-05
Cellular component	organelle	GO:0043226	3	6.47944e-06	1.35762	39	8453	39	11476	PeNAC050,PeNAC025,PeNAC077,PeNAC009,PeNAC052,PeNAC037,PeNAC088,PeNAC079,PeNAC078,PeNAC028,PeNAC004,PeNAC092,PeNAC093,PeNAC039,PeNAC100,PeNAC027,PeNAC083,PeNAC060,PeNAC067,PeNAC081,PeNAC044,PeNAC029,PeNAC085,PeNAC066,PeNAC005,PeNAC045,PeNAC065,PeNAC063,PeNAC105,PeNAC003,PeNAC076,PeNAC002,PeNAC089,PeNAC014,PeNAC012,PeNAC091,PeNAC031,PeNAC059,PeNAC101,	6.9978e-05
Cellular component	obsolete intracellular part	GO:0044424	0	0.000785355	1.2008	39	9557	39	11476	PeNAC050,PeNAC025,PeNAC077,PeNAC009,PeNAC052,PeNAC037,PeNAC088,PeNAC079,PeNAC078,PeNAC028,PeNAC004,PeNAC092,PeNAC093,PeNAC039,PeNAC100,PeNAC027,PeNAC083,PeNAC060,PeNAC067,PeNAC081,PeNAC044,PeNAC029,PeNAC085,PeNAC066,PeNAC005,PeNAC045,PeNAC065,PeNAC063,PeNAC105,PeNAC003,PeNAC076,PeNAC002,PeNAC089,PeNAC014,PeNAC012,PeNAC091,PeNAC031,PeNAC059,PeNAC101,	0.0070682
Cellular component	intracellular anatomical structure	GO:0005622	3	0.000917091	1.19604	39	9595	39	11476	PeNAC050,PeNAC025,PeNAC077,PeNAC009,PeNAC052,PeNAC037,PeNAC088,PeNAC079,PeNAC078,PeNAC028,PeNAC004,PeNAC092,PeNAC093,PeNAC039,PeNAC100,PeNAC027,PeNAC083,PeNAC060,PeNAC067,PeNAC081,PeNAC044,PeNAC029,PeNAC085,PeNAC066,PeNAC005,PeNAC045,PeNAC065,PeNAC063,PeNAC105,PeNAC003,PeNAC076,PeNAC002,PeNAC089,PeNAC014,PeNAC012,PeNAC091,PeNAC031,PeNAC059,PeNAC101,	0.0070747
Cellular component	nucleus	GO:0005634	6	8.88178e-16	2.96339	37	3674	39	11476	PeNAC050,PeNAC025,PeNAC077,PeNAC009,PeNAC037,PeNAC088,PeNAC079,PeNAC078,PeNAC028,PeNAC004,PeNAC092,PeNAC093,PeNAC039,PeNAC100,PeNAC027,PeNAC083,PeNAC060,PeNAC067,PeNAC081,PeNAC044,PeNAC029,PeNAC085,PeNAC066,PeNAC005,PeNAC045,PeNAC065,PeNAC063,PeNAC105,PeNAC003,PeNAC076,PeNAC002,PeNAC089,PeNAC014,PeNAC012,PeNAC031,PeNAC059,PeNAC101,	4.79616e-14
Biological process	RNA biosynthetic process	GO:0032774	8	0	6.04187	76	1852	78	11484	PeNAC050,PeNAC057,PeNAC038,PeNAC025,PeNAC077,PeNAC009,PeNAC104,PeNAC037,PeNAC088,PeNAC079,PeNAC016,PeNAC036,PeNAC046,PeNAC041,PeNAC054,PeNAC075,PeNAC078,PeNAC103,PeNAC022,PeNAC028,PeNAC034,PeNAC007,PeNAC004,PeNAC092,PeNAC051,PeNAC093,PeNAC039,PeNAC100,PeNAC008,PeNAC061,PeNAC027,PeNAC042,PeNAC055,PeNAC083,PeNAC040,PeNAC060,PeNAC001,PeNAC067,PeNAC058,PeNAC081,PeNAC095,PeNAC024,PeNAC073,PeNAC015,PeN…	0
Biological process	organic substance biosynthetic process	GO:1901576	4	0	2.93184	78	3917	78	11484	PeNAC050,PeNAC057,PeNAC038,PeNAC025,PeNAC077,PeNAC009,PeNAC052,PeNAC104,PeNAC037,PeNAC088,PeNAC079,PeNAC016,PeNAC036,PeNAC046,PeNAC041,PeNAC054,PeNAC075,PeNAC078,PeNAC103,PeNAC022,PeNAC028,PeNAC034,PeNAC007,PeNAC004,PeNAC092,PeNAC051,PeNAC093,PeNAC039,PeNAC100,PeNAC008,PeNAC061,PeNAC027,PeNAC042,PeNAC055,PeNAC083,PeNAC040,PeNAC060,PeNAC001,PeNAC067,PeNAC058,PeNAC081,PeNAC095,PeNAC024,PeNAC073,PeN…	0
Biological process	macromolecule metabolic process	GO:0043170	4	0	1.91832	76	5833	78	11484	PeNAC050,PeNAC057,PeNAC038,PeNAC025,PeNAC077,PeNAC009,PeNAC104,PeNAC037,PeNAC088,PeNAC079,PeNAC016,PeNAC036,PeNAC046,PeNAC041,PeNAC054,PeNAC075,PeNAC078,PeNAC103,PeNAC022,PeNAC028,PeNAC034,PeNAC007,PeNAC004,PeNAC092,PeNAC051,PeNAC093,PeNAC039,PeNAC100,PeNAC008,PeNAC061,PeNAC027,PeNAC042,PeNAC055,PeNAC083,PeNAC040,PeNAC060,PeNAC001,PeNAC067,PeNAC058,PeNAC081,PeNAC095,PeNAC024,PeNAC073,PeNAC015,PeN…	0
Biological process	primary metabolic process	GO:0044238	3	0	1.64953	78	6962	78	11484	PeNAC050,PeNAC057,PeNAC038,PeNAC025,PeNAC077,PeNAC009,PeNAC052,PeNAC104,PeNAC037,PeNAC088,PeNAC079,PeNAC016,PeNAC036,PeNAC046,PeNAC041,PeNAC054,PeNAC075,PeNAC078,PeNAC103,PeNAC022,PeNAC028,PeNAC034,PeNAC007,PeNAC004,PeNAC092,PeNAC051,PeNAC093,PeNAC039,PeNAC100,PeNAC008,PeNAC061,PeNAC027,PeNAC042,PeNAC055,PeNAC083,PeNAC040,PeNAC060,PeNAC001,PeNAC067,PeNAC058,PeNAC081,PeNAC095,PeNAC024,PeNAC073,PeN…	0
Biological process	cellular macromolecule metabolic process	GO:0044260	5	0	2.39553	76	4671	78	11484	PeNAC050,PeNAC057,PeNAC038,PeNAC025,PeNAC077,PeNAC009,PeNAC104,PeNAC037,PeNAC088,PeNAC079,PeNAC016,PeNAC036,PeNAC046,PeNAC041,PeNAC054,PeNAC075,PeNAC078,PeNAC103,PeNAC022,PeNAC028,PeNAC034,PeNAC007,PeNAC004,PeNAC092,PeNAC051,PeNAC093,PeNAC039,PeNAC100,PeNAC008,PeNAC061,PeNAC027,PeNAC042,PeNAC055,PeNAC083,PeNAC040,PeNAC060,PeNAC001,PeNAC067,PeNAC058,PeNAC081,PeNAC095,PeNAC024,PeNAC073,PeNAC015,PeN…	0
Biological process	transcription, DNA-templated	GO:0006351	10	1.11022e-16	6.19233	76	1807	78	11484	PeNAC050,PeNAC057,PeNAC038,PeNAC025,PeNAC077,PeNAC009,PeNAC104,PeNAC037,PeNAC088,PeNAC079,PeNAC016,PeNAC036,PeNAC046,PeNAC041,PeNAC054,PeNAC075,PeNAC078,PeNAC103,PeNAC022,PeNAC028,PeNAC034,PeNAC007,PeNAC004,PeNAC092,PeNAC051,PeNAC093,PeNAC039,PeNAC100,PeNAC008,PeNAC061,PeNAC027,PeNAC042,PeNAC055,PeNAC083,PeNAC040,PeNAC060,PeNAC001,PeNAC067,PeNAC058,PeNAC081,PeNAC095,PeNAC024,PeNAC073,PeNAC015,PeN…	3.87344e-15
Biological process	biological regulation	GO:0065007	2	1.11022e-16	2.19958	78	5221	78	11484	PeNAC050,PeNAC057,PeNAC038,PeNAC025,PeNAC077,PeNAC009,PeNAC052,PeNAC104,PeNAC037,PeNAC088,PeNAC079,PeNAC016,PeNAC036,PeNAC046,PeNAC041,PeNAC054,PeNAC075,PeNAC078,PeNAC103,PeNAC022,PeNAC028,PeNAC034,PeNAC007,PeNAC004,PeNAC092,PeNAC051,PeNAC093,PeNAC039,PeNAC100,PeNAC008,PeNAC061,PeNAC027,PeNAC042,PeNAC055,PeNAC083,PeNAC040,PeNAC060,PeNAC001,PeNAC067,PeNAC058,PeNAC081,PeNAC095,PeNAC024,PeNAC073,PeN…	3.87344e-15
Biological process	regulation of cellular biosynthetic process	GO:0031326	6	2.22045e-16	5.53663	76	2021	78	11484	PeNAC050,PeNAC057,PeNAC038,PeNAC025,PeNAC077,PeNAC009,PeNAC104,PeNAC037,PeNAC088,PeNAC079,PeNAC016,PeNAC036,PeNAC046,PeNAC041,PeNAC054,PeNAC075,PeNAC078,PeNAC103,PeNAC022,PeNAC028,PeNAC034,PeNAC007,PeNAC004,PeNAC092,PeNAC051,PeNAC093,PeNAC039,PeNAC100,PeNAC008,PeNAC061,PeNAC027,PeNAC042,PeNAC055,PeNAC083,PeNAC040,PeNAC060,PeNAC001,PeNAC067,PeNAC058,PeNAC081,PeNAC095,PeNAC024,PeNAC073,PeNAC015,PeN…	5.36323e-15
Biological process	regulation of biological process	GO:0050789	3	2.22045e-16	2.44855	77	4630	78	11484	PeNAC050,PeNAC057,PeNAC038,PeNAC025,PeNAC077,PeNAC009,PeNAC104,PeNAC037,PeNAC088,PeNAC079,PeNAC016,PeNAC036,PeNAC046,PeNAC041,PeNAC054,PeNAC075,PeNAC078,PeNAC103,PeNAC022,PeNAC028,PeNAC034,PeNAC007,PeNAC004,PeNAC092,PeNAC051,PeNAC093,PeNAC039,PeNAC100,PeNAC008,PeNAC061,PeNAC027,PeNAC042,PeNAC055,PeNAC083,PeNAC040,PeNAC060,PeNAC001,PeNAC067,PeNAC058,PeNAC081,PeNAC095,PeNAC024,PeNAC073,PeNAC015,PeN…	5.36323e-15
Biological process	regulation of transcription, DNA-templated	GO:0006355	10	4.44089e-16	6.42708	76	1741	78	11484	PeNAC050,PeNAC057,PeNAC038,PeNAC025,PeNAC077,PeNAC009,PeNAC104,PeNAC037,PeNAC088,PeNAC079,PeNAC016,PeNAC036,PeNAC046,PeNAC041,PeNAC054,PeNAC075,PeNAC078,PeNAC103,PeNAC022,PeNAC028,PeNAC034,PeNAC007,PeNAC004,PeNAC092,PeNAC051,PeNAC093,PeNAC039,PeNAC100,PeNAC008,PeNAC061,PeNAC027,PeNAC042,PeNAC055,PeNAC083,PeNAC040,PeNAC060,PeNAC001,PeNAC067,PeNAC058,PeNAC081,PeNAC095,PeNAC024,PeNAC073,PeNAC015,PeN…	7.33916e-15
Biological process	plant organ senescence	GO:0090693	4	3.56493e-13	14.9365	14	138	78	11484	PeNAC050,PeNAC077,PeNAC037,PeNAC079,PeNAC004,PeNAC100,PeNAC060,PeNAC001,PeNAC067,PeNAC081,PeNAC085,PeNAC047,PeNAC014,PeNAC048,	3.55361e-12
Biological process	DNA damage checkpoint signaling	GO:0000077	11	1.17162e-12	37.8593	9	35	78	11484	PeNAC057,PeNAC088,PeNAC007,PeNAC008,PeNAC061,PeNAC058,PeNAC095,PeNAC072,PeNAC074,	1.14965e-11
Biological process	regulation of cell wall organization or biogenesis	GO:1903338	5	1.17162e-12	37.8593	9	35	78	11484	PeNAC088,PeNAC036,PeNAC046,PeNAC041,PeNAC080,PeNAC029,PeNAC066,PeNAC065,PeNAC002,	1.14965e-11
Biological process	positive regulation of biological process	GO:0048518	4	1.77169e-12	3.5563	35	1449	78	11484	PeNAC050,PeNAC025,PeNAC077,PeNAC009,PeNAC104,PeNAC088,PeNAC036,PeNAC046,PeNAC041,PeNAC078,PeNAC103,PeNAC028,PeNAC004,PeNAC092,PeNAC051,PeNAC093,PeNAC039,PeNAC060,PeNAC081,PeNAC080,PeNAC044,PeNAC029,PeNAC085,PeNAC066,PeNAC005,PeNAC045,PeNAC065,PeNAC105,PeNAC076,PeNAC002,PeNAC014,PeNAC012,PeNAC031,PeNAC059,PeNAC018,	1.68579e-11
Biological process	formation of anatomical boundary	GO:0048859	4	5.52568e-09	40.1538	6	22	78	11484	PeNAC016,PeNAC040,PeNAC015,PeNAC033,PeNAC062,PeNAC102,	3.30488e-08
Biological process	system development	GO:0048731	4	2.89985e-08	2.5737	34	1945	78	11484	PeNAC050,PeNAC077,PeNAC037,PeNAC079,PeNAC078,PeNAC028,PeNAC004,PeNAC092,PeNAC051,PeNAC100,PeNAC027,PeNAC083,PeNAC040,PeNAC060,PeNAC001,PeNAC067,PeNAC081,PeNAC073,PeNAC021,PeNAC085,PeNAC033,PeNAC047,PeNAC005,PeNAC045,PeNAC063,PeNAC062,PeNAC023,PeNAC003,PeNAC076,PeNAC089,PeNAC014,PeNAC048,PeNAC102,PeNAC101,	1.59746e-07
Biological process	positive regulation of cellular component biogenesis	GO:0044089	6	3.29759e-08	15.9168	8	74	78	11484	PeNAC036,PeNAC046,PeNAC041,PeNAC080,PeNAC029,PeNAC066,PeNAC065,PeNAC002,	1.78525e-07
Biological process	cell cycle phase transition	GO:0044770	4	5.54787e-08	11.9376	9	111	78	11484	PeNAC057,PeNAC088,PeNAC007,PeNAC008,PeNAC061,PeNAC058,PeNAC095,PeNAC072,PeNAC074,	2.97783e-07
Biological process	anatomical structure arrangement	GO:0048532	3	5.99992e-08	11.831	9	112	78	11484	PeNAC016,PeNAC027,PeNAC083,PeNAC040,PeNAC015,PeNAC033,PeNAC062,PeNAC003,PeNAC102,	3.19318e-07
Biological process	response to light intensity	GO:0009642	6	7.14055e-08	9.68623	10	152	78	11484	PeNAC025,PeNAC077,PeNAC009,PeNAC078,PeNAC093,PeNAC039,PeNAC044,PeNAC105,PeNAC031,PeNAC059,	3.76829e-07
Biological process	cell growth	GO:0016049	3	0.0301889	2.33171	7	442	78	11484	PeNAC037,PeNAC079,PeNAC100,PeNAC060,PeNAC067,PeNAC081,PeNAC089,	0.0625696
Biological process	response to stimulus	GO:0050896	2	0.0310617	1.23318	46	5492	78	11484	PeNAC057,PeNAC025,PeNAC077,PeNAC009,PeNAC052,PeNAC088,PeNAC078,PeNAC028,PeNAC007,PeNAC004,PeNAC093,PeNAC039,PeNAC100,PeNAC008,PeNAC061,PeNAC027,PeNAC083,PeNAC060,PeNAC001,PeNAC067,PeNAC058,PeNAC081,PeNAC095,PeNAC044,PeNAC029,PeNAC085,PeNAC066,PeNAC047,PeNAC005,PeNAC065,PeNAC063,PeNAC105,PeNAC003,PeNAC076,PeNAC002,PeNAC072,PeNAC089,PeNAC014,PeNAC091,PeNAC048,PeNAC031,PeNAC084,PeNAC059,PeNAC101,PeN…	0.064167
Biological process	negative regulation of transcription, DNA-templated	GO:0045892	11	0.0374198	2.70645	5	272	78	11484	PeNAC078,PeNAC100,PeNAC067,PeNAC105,PeNAC059,	0.0762976
