# Supplementary material for: Genome-wide identification and comprehensive analyses of NAC transcription factor gene family and expression analysis under Fusarium kyushuense and drought stress conditions in Passiflora edulis
Source: Front Plant Sci. 2022 Aug 25;13:972734. doi: 10.3389/fpls.2022.972734 (PMC9453495; doi:10.3389/fpls.2022.972734)
Supplement: Supplementary file 1 [file Data_Sheet_1.ZIP › Supplementary Material/Supplementary Table 12.xlsx]

## Sheet: Supplementary Table 12.
Supplementary Table 12. The KEGG pathways enriched of candidate PeNAC target genes.
Term Name	MainClass	GeneHitsInSelectedSet	AllGenesInSelectedSet	GeneHitsInBackground	AllGenesInBackground	p-value	enrichFactor	GeneListInSelectedSets	corrected p-value(BH method)
A09100 Metabolism	A09100 Metabolism	3	4	3578	12400	0.0752691	2.59922	[PeNAC052, PeNAC089, PeNAC010]	0.1957
00130 Ubiquinone and other terpenoid-quinone biosynthesis	A09100 Metabolism	1	4	41	12400	0.0131619	75.6098	[PeNAC010]	0.171105
00562 Inositol phosphate metabolism	A09100 Metabolism	1	4	89	12400	0.0284055	34.8315	[PeNAC089]	0.184635
04070 Phosphatidylinositol signaling system	A09130 Environmental Information Processing	1	4	103	12400	0.032818	30.0971	[PeNAC089]	0.142211
00592 alpha-Linolenic acid metabolism	A09100 Metabolism	1	4	105	12400	0.0334472	29.5238	[PeNAC052]	0.108703
B 09108 Metabolism of cofactors and vitamins	A09100 Metabolism	1	4	343	12400	0.106151	9.0379	[PeNAC010]	0.229993
03019 Messenger RNA biogenesis	A09180 Brite Hierarchies	1	4	507	12400	0.153806	6.1144	[PeNAC026]	0.28564
B 09132 Signal transduction	A09130 Environmental Information Processing	1	4	558	12400	0.168229	5.55556	[PeNAC089]	0.273373
B 09103 Lipid metabolism	A09100 Metabolism	1	4	615	12400	0.184131	5.04065	[PeNAC052]	0.265966
A09130 Environmental Information Processing	A09130 Environmental Information Processing	1	4	620	12400	0.185514	5	[PeNAC089]	0.241169
B 09101 Carbohydrate metabolism	A09100 Metabolism	1	4	1133	12400	0.318407	2.7361	[PeNAC089]	0.376299
B 09182 Protein families: genetic information processing	A09180 Brite Hierarchies	1	4	6217	12400	0.938213	0.498633	[PeNAC026]	1.0164
A09180 Brite Hierarchies	A09180 Brite Hierarchies	1	4	9069	12400	0.9948	0.341824	[PeNAC026]	0.9948
