# Supplementary material for: Genome-wide identification and comprehensive analyses of NAC transcription factor gene family and expression analysis under Fusarium kyushuense and drought stress conditions in Passiflora edulis
Source: Front Plant Sci. 2022 Aug 25;13:972734. doi: 10.3389/fpls.2022.972734 (PMC9453495; doi:10.3389/fpls.2022.972734)
Supplement: Supplementary file 1 [file Data_Sheet_1.ZIP › Supplementary Material/Supplementary Table 13.xlsx]

## Sheet: Supplementary Table 13
Supplementary Table 13. The detailed information FPKM and Log2FC expression values of PeNAC genes in yellow and purple passion fruit pulp tissues at different developmental stages.
	FPKM Average										Log2FC
GeneID	Y-Fruitlet	Y-Green	Y-Veraison	Y-Ripening	P-Fruitlet	P-Green	P-Veraison	P-Ripening		GeneID	Y-Fruitlet	Y-Green	Y-Veraison	Y-Ripening	P-Fruitlet	P-Green	P-Veraison	P-Ripening
PeNAC001	0	0	0	0	0	0	0	0		PeNAC001	0	0	0	0	0	0	0	0
PeNAC002	0	0.033798	0	0	0	0.030191	0	0		PeNAC002	0	-4.88692	0	0	0	-5.04974	0	0
PeNAC003	0.263632	0.835499	0.0148163	0	0.319916	1.90956	0.122294	0.045383		PeNAC003	-1.9234	-0.259291	-6.07667	0	-1.64423	0.933243	-3.03158	-4.4617
PeNAC004	2.70774	1.38922	0.119158	0.0148533	0.548013	8.04228	0.0781567	0.0914927		PeNAC004	1.43709	0.474271	-3.06905	-6.07307	-0.867719	3.00761	-3.67749	-3.4502
PeNAC005	0.666401	0.208207	0.47505	1.33723	0.382845	0.0222063	0.468048	3.17598		PeNAC005	-0.585537	-2.26391	-1.07385	0.419246	-1.38517	-5.49288	-1.09527	1.6672
PeNAC006	1.81515	0	0.0388313	0.0529117	0.363371	0.172739	0.769844	1.69206		PeNAC006	0.860092	0	-4.68663	-4.24027	-1.46048	-2.53333	-0.377361	0.758784
PeNAC007	7.36621	7.03946	10.5112	7.36993	2.69538	3.25932	3.19804	3.16863		PeNAC007	2.88092	2.81547	3.39386	2.88165	1.43049	1.70457	1.67719	1.66386
PeNAC008	0.491137	0.400549	0.723102	0.302161	1.3326	1.80304	1.36352	1.43012		PeNAC008	-1.0258	#REF!	-0.46773	-1.72661	0.41424	0.850435	0.447337	0.516139
PeNAC009	8.97487	11.5625	10.3047	6.89541	11.84	10.3009	6.96803	8.73177		PeNAC009	3.16589	3.53138	3.36524	2.78564	3.5656	3.3647	2.80075	3.12627
PeNAC010	92.1888	7.12853	7.01418	9.1326	7.18482	8.72263	6.89012	11.4599		PeNAC010	6.52652	2.8336	2.81027	3.19103	2.84495	3.12476	2.78453	3.51852
PeNAC011	3.94196	16.7369	0.964264	0.094296	8.26628	0.842805	0.150498	0.199447		PeNAC011	1.97891	4.06496	-0.0524994	-3.40666	3.04724	-0.246729	-2.73218	-2.32592
PeNAC012	1.48499	4.68166	1.01031	0.0999453	0.805827	0.565895	0.147782	0.0678077		PeNAC012	0.570452	2.22702	0.0147961	-3.32272	-0.311457	-0.821394	-2.75846	-3.88241
PeNAC013	1.27705	3.59132	0.762306	0.105937	0.490929	0.357774	0.099962	0.0475887		PeNAC013	0.352818	1.84451	-0.391558	-3.23872	-1.02641	-1.48288	-3.32248	-4.39324
PeNAC014	294.476	15.0811	80.2242	202.678	22.996	46.8395	90.0702	294.219		PeNAC014	8.20201	3.91467	6.32597	7.66304	4.52331	5.54965	6.49298	8.20075
PeNAC015	2.58594	5.69946	3.1027	0.565457	3.02019	13.2582	0.359197	0.111442		PeNAC015	1.37069	2.51083	1.63352	-0.822512	1.59464	3.72881	-1.47715	-3.16563
PeNAC016	0	0	0	0	0	0	0	0		PeNAC016	0	0	0	0	0	0	0	0
PeNAC017	1.3783	2.25621	1.17234	0.577099	4.78481	4.78587	5.1564	2.53139		PeNAC017	0.462891	1.1739	0.229395	-0.79311	2.25846	2.25878	2.36636	1.33993
PeNAC018	0.246848	0.247076	0.0297737	0	0.009166	0	0	0		PeNAC018	-2.0183	-2.01697	-5.06982	0	-6.76949	0	0	0
PeNAC019	5.0675	6.14384	5.28643	2.06201	3.38801	2.88776	2.79669	1.05995		PeNAC019	2.34128	2.61914	2.40229	1.04405	1.76044	1.52995	1.48372	0.083993
PeNAC020	0	0.682309	0	0	0	0.972942	0.00953067	0		PeNAC020	0	-0.551504	0	0	0	-0.0395738	-6.71321	0
PeNAC021	3.55384	1.64981	4.37014	1.74751	5.08079	2.16008	7.12478	3.90999		PeNAC021	1.82938	0.722302	2.12768	0.805305	2.34505	1.11108	2.83284	1.96716
PeNAC022	2.38658	1.43715	4.4708	2.54571	3.00599	4.11715	2.81316	2.61802		PeNAC022	1.25494	0.52321	2.16053	1.34807	1.58784	2.04164	1.49219	1.38847
PeNAC023	0.128674	0.538369	0.067763	0	0.051112	1.35952	0.241378	0		PeNAC023	-2.95821	-0.893333	-3.88336	0	-4.29019	0.443092	-2.05063	0
PeNAC024	0.0102227	0	0	0	0	0	0	0.00970767		PeNAC024	-6.61208	0	0	0	0	0	0	-6.68666
PeNAC025	0.00975033	0.0140867	0	0	0.00732533	0.0421263	0	0		PeNAC025	-6.68033	-6.14953	0	0	-7.09289	-4.56913	0	0
PeNAC026	27.8911	24.9617	20.3299	15.0708	20.0417	33.6764	19.8712	12.1955		PeNAC026	4.80173	4.64165	4.34553	3.91368	4.32494	5.07367	4.3126	3.60828
PeNAC027	12.6139	4.76671	12.6749	1.52474	15.2248	2.66298	3.18188	0.077713		PeNAC027	3.65695	2.25299	3.6639	0.608567	3.92835	1.41304	1.66988	-3.6857
PeNAC028	0	0	0.0453443	0	0	0.0308973	0	0		PeNAC028	0	0	-4.46293	0	0	-5.01637	0	0
PeNAC029	0.205111	0	8.39804	7.34839	0.213303	0.294727	2.40204	3.49038		PeNAC029	-2.28553	0	3.07005	2.87743	-2.22902	-1.76255	1.26426	1.80338
PeNAC030	3.58692	6.53751	3.2407	3.32143	4.00232	3.73205	3.66215	2.49147		PeNAC030	1.84275	2.70874	1.6963	1.7318	2.00084	1.89997	1.87269	1.317
PeNAC031	10.15	15.6416	0	8.58018	6.84335	0	2.27771	3.56101		PeNAC031	3.3434	3.96732	0	3.10101	2.7747	0	1.18759	1.83229
PeNAC032	0.135555	0.964032	0.0486803	0.0348003	0.0219177	0.638081	0.0412913	0		PeNAC032	-2.88305	-0.0528466	-4.36052	-4.84476	-5.51176	-0.648189	-4.59802	0
PeNAC033	0.0909963	0	0.0114843	0	0	0	0	0		PeNAC033	-3.45805	0	-6.44419	0	0	0	0	0
PeNAC034	4.03063	1.93303	1.73821	0.889168	4.41277	4.56373	2.01041	0.873841		PeNAC034	2.01101	0.950861	0.797605	-0.169472	2.14169	2.19021	1.00749	-0.194557
PeNAC035	1.01384	3.37423	0.752685	0.659301	0.493037	2.49694	0.642966	0.63938		PeNAC035	0.0198333	1.75456	-0.409883	-0.600992	-1.02023	1.32016	-0.637186	-0.645254
PeNAC036	0	0.009636	0.048437	0	0	0.101934	0	0		PeNAC036	0	-6.69735	-4.36775	0	0	-3.29429	0	0
PeNAC037	0	0	0	0	0	0.032043	0	0.0301617		PeNAC037	0	0	0	0	0	-4.96385	0	-5.05114
PeNAC038	16.6138	1.63498	20.7301	4.53654	2.87456	0.240196	1.59016	0.614699		PeNAC038	4.05431	0.709276	4.37366	2.18159	1.52334	-2.05771	0.669171	-0.702047
PeNAC039	22.7561	14.9389	25.3213	12.0693	21.9749	30.0718	29.9668	16.2876		PeNAC039	4.50818	3.901	4.66228	3.59327	4.45779	4.91034	4.90529	4.0257
PeNAC040	0	0	0	0	0	0	0	0		PeNAC040	0	0	0	0	0	0	0	0
PeNAC041	0	0	0	0	0	0	0	0		PeNAC041	0	0	0	0	0	0	0	0
PeNAC042	20.2826	8.59376	9.48118	3.03181	23.3652	26.9926	13.629	8.97933		PeNAC042	4.34217	3.10329	3.24507	1.60018	4.54629	4.75449	3.76861	3.16661
PeNAC043	0.944323	0.497055	0.0994703	0	3.93099	2.81001	0.971399	0.0167133		PeNAC043	-0.0826482	-1.00852	-3.32959	0	1.97489	1.49057	-0.0418636	-5.90286
PeNAC044	0	0	0	0	0	0	0	0		PeNAC044	0	0	0	0	0	0	0	0
PeNAC045	0	0	0	0	0	0	0	0		PeNAC045	0	0	0	0	0	0	0	0
PeNAC046	0.504455	0.544013	0.0988237	0.0165287	0.31996	0.346638	0.08662	0.131259		PeNAC046	-0.987202	-0.878286	-3.339	-5.91889	-1.64404	-1.5285	-3.52916	-2.92952
PeNAC047	0.028853	0.013158	0	0	0	0	0	0.084393		PeNAC047	-5.11513	-6.24792	0	0	0	0	0	-3.56673
PeNAC048	0	0	0	0	0	0	0	0		PeNAC048	0	0	0	0	0	0	0	0
PeNAC049	0	0.0578387	0	0.008592	0	0.00975633	0	0.00959033		PeNAC049	0	-4.11182	0	-6.86279	0	-6.67945	0	-6.7042
PeNAC050	1.46985	0.711518	2.18918	1.11823	0.645715	0.888625	0.680652	0.497027		PeNAC050	0.55567	-0.491027	1.13039	0.161217	-0.63103	-0.170354	-0.55501	-1.0086
PeNAC051	0	0	0	0	0	0	0	0		PeNAC051	0	0	0	0	0	0	0	0
PeNAC052	22.8795	15.5775	17.1668	15.819	16.167	15.0101	14.0157	13.1984		PeNAC052	4.51599	3.9614	4.10155	3.98358	4.01498	3.90786	3.80898	3.72229
PeNAC053	41.9778	10.8171	2.51746	1.90151	4.02824	110.224	1.43893	1.44882		PeNAC053	5.39155	3.43524	1.33197	0.927149	2.01015	6.78429	0.524994	0.534882
PeNAC054	0.0489297	0.0761677	0.00712267	0.008355	0.188517	0.238718	0.0740503	0.0436417		PeNAC054	-4.35315	-3.71468	-7.13337	-6.90314	-2.40723	-2.06662	-3.75535	-4.51815
PeNAC055	0.0981323	0.233659	0.0109553	0.0130377	0.831383	0.787849	0.297972	0.154241		PeNAC055	-3.34913	-2.09752	-6.51222	-6.26117	-0.266414	-0.344009	-1.74675	-2.69674
PeNAC056	3.40492	3.82835	1.94676	0.509111	4.02239	4.42189	1.03191	0.68633		PeNAC056	1.76762	1.93672	0.961072	-0.973949	2.00805	2.14466	0.0453111	-0.543026
PeNAC057	0.725987	0.696652	0.693629	0.412927	0.442265	0.941253	0.763314	0.844377		PeNAC057	-0.461984	-0.52149	-0.527765	-1.27604	-1.17702	-0.0873455	-0.389652	-0.24404
PeNAC058	1.64588	2.03613	1.52386	1.11686	0.960075	1.05002	1.14387	1.11593		PeNAC058	0.718861	1.02583	0.607732	0.159445	-0.058781	0.0704141	0.193924	0.15825
PeNAC059	10.1305	16.0651	13.0948	6.35681	9.60044	10.6954	5.49784	4.18044		PeNAC059	3.34063	4.00586	3.71092	2.6683	3.2631	3.41892	2.45887	2.06365
PeNAC060	12.6979	23.6332	10.2149	15.9158	17.2742	28.9638	18.7129	13.3179		PeNAC060	3.66652	4.56274	3.3526	3.99239	4.11055	4.85618	4.22596	3.7353
PeNAC061	0.825721	0.438094	0.211641	0.036078	0.550352	0.755157	0.32394	0.22566		PeNAC061	-0.276274	-1.19069	-2.24031	-4.79274	-0.861574	-0.405151	-1.6262	-2.14778
PeNAC062	0	0.086213	0	0	0	0.036207	0	0		PeNAC062	0	0	0	0	0	-4.78759	0	0
PeNAC063	68.3997	36.2618	86.9855	38.0817	124.477	62.1607	83.006	22.1971		PeNAC063	6.09592	5.18038	6.4427	5.25103	6.95973	5.95793	6.37514	4.4723
PeNAC064	276.421	9.55597	177.76	641.214	114.466	23.7824	320.444	592.571		PeNAC064	8.11072	3.2564	7.47378	9.32466	6.83877	4.57182	8.32393	9.21084
PeNAC065	0	0	0	0	0	0.301854	0.0245543	0.0363663		PeNAC065	0	0	0	0	0	-1.72808	-5.34788	-4.78125
PeNAC066	0.0636063	0.078025	0	0.0183377	0	0.229991	0	0		PeNAC066	-3.97469	-3.67992	0	-5.76905	0	-2.12035	0	0
PeNAC067	80.7873	22.7423	25.8961	12.3783	34.9495	18.0513	37.4293	22.2544		PeNAC067	6.33606	4.5073	4.69466	3.62974	5.1272	4.17403	5.2261	4.47602
PeNAC068	1.81468	4.35759	1.43125	0.920592	2.90689	4.48032	0.733788	0.609944		PeNAC068	0.859718	2.12353	0.517274	-0.119366	1.53948	2.1636	-0.446564	-0.713251
PeNAC069	4.26451	9.27596	3.41335	1.03649	8.57184	7.47633	1.98466	1.13067		PeNAC069	2.09238	3.2135	1.77119	0.0516992	3.09961	2.90233	0.988891	0.177178
PeNAC070	0	0	0	0	0	0	0	0		PeNAC070	0	0	0	0	0	0	0	0
PeNAC071	0.025364	0.022882	0.053357	0	0	0.0149247	0	0		PeNAC071	-5.30107	-5.44964	-4.22818	0	0	-6.06616	0	0
PeNAC072	0.159592	0.29556	1.11168	0.33981	2.06218	0.260652	1.2461	0.893878		PeNAC072	-2.64754	-1.75848	0.152748	-1.5572	1.04417	-1.9398	0.317416	-0.161851
PeNAC073	0.747977	1.45714	0.559141	0.0953217	1.55449	1.53507	0.50463	0.145883		PeNAC073	-0.418934	0.543143	-0.838715	-3.39105	0.636443	0.6183	-0.986701	-2.77712
PeNAC074	5.13596	3.33959	8.26081	2.45593	4.7153	1.07291	1.90784	0.64533		PeNAC074	2.36063	1.73967	3.04628	1.29627	2.23735	0.101524	0.931942	-0.631892
PeNAC075	1.57941	0.287469	0	0	0.036942	0.662256	0.178323	0.675187		PeNAC075	0.659385	-1.79852	0	0	-4.75859	-0.594538	-2.48744	-0.56664
PeNAC076	0	0.0390953	0	0	0	0	0	0		PeNAC076	0	-4.67686	0	0	0	0	0	0
PeNAC077	19.8665	8.75829	10.8143	11.2193	7.29473	10.1351	6.46926	9.53468		PeNAC077	4.31227	3.13065	3.43486	3.48791	2.86685	3.34128	2.6936	3.25318
PeNAC078	12.6202	10.6555	3.56653	3.35764	4.73441	12.1188	3.33642	2.5539		PeNAC078	3.65767	3.41352	1.83452	1.74745	2.24319	3.59918	1.7383	1.3527
PeNAC079	4.22474	9.58893	1.98828	5.14273	4.20451	5.70013	7.94047	33.265		PeNAC079	2.07886	3.26137	0.991522	2.36253	2.07194	2.511	2.98923	5.05593
PeNAC080	0.032317	0.0687657	0.0524223	0	0.0494453	0.385415	0.0298003	0.022162		PeNAC080	-4.95156	-3.86217	-4.25367	0	-4.33802	-1.37552	-5.06853	-5.49577
PeNAC081	7.02333	7.86709	0.956271	0.246121	2.77877	7.75743	0.458287	0.316426		PeNAC081	2.81215	2.97583	-0.0645091	-2.02256	1.47445	2.95558	-1.12568	-1.66006
PeNAC082	3.23793	5.90165	1.99343	0.909506	1.55789	3.41645	0.861291	0.717183		PeNAC082	1.69507	2.56112	0.995255	-0.136844	0.639595	1.7725	-0.215427	-0.479586
PeNAC083	2.11072	1.55669	0.61822	0.268148	0.893412	1.69566	0.365339	0.313196		PeNAC083	1.07774	0.63848	-0.693807	-1.8989	-0.162602	0.761846	-1.45269	-1.67486
PeNAC084	20.726	18.6494	12.8433	5.4203	16.81	16.7785	7.41832	6.14504		PeNAC084	4.37337	4.22106	3.68295	2.43837	4.07125	4.06854	2.89109	2.61942
PeNAC085	198.755	22.3835	321.041	341.506	230.744	69.4657	348.707	158.636		PeNAC085	7.63485	4.48436	8.32661	8.41577	7.85015	6.11823	8.44587	7.30957
PeNAC086	1.5573	2.77132	0.809481	0.383134	0.90825	3.95253	0.404989	0.208536		PeNAC086	0.63905	1.47057	-0.304931	-1.38408	-0.138838	1.98278	-1.30405	-2.26163
PeNAC087	3.44226	0.984919	3.68228	0.539658	3.86972	2.15936	3.00809	1.69755		PeNAC087	1.78336	-0.021923	1.8806	-0.889882	1.95223	1.1106	1.58885	0.76345
PeNAC088	0.0237373	2.65694	0	0.008433	0.0878093	0.213243	0.0618693	0.00850333		PeNAC088	-5.3967	1.40977	0	-6.88974	-3.50948	-2.22943	-4.01463	-6.87776
PeNAC089	20.9544	23.8899	27.4473	28.6094	19.1528	28.5506	22.5233	20.7889		PeNAC089	4.38918	4.57833	4.77859	4.83842	4.25948	4.83545	4.49335	4.37774
PeNAC090	0.160138	0.514728	0.0445403	0	0.166754	0.322488	0	0		PeNAC090	-2.64261	-0.958118	-4.48874	0	-2.58421	-1.63268	0	0
PeNAC091	41.2443	3.10851	11.2864	26.7394	8.30113	9.34418	13.7239	77.6172		PeNAC091	5.36612	1.63622	3.49651	4.7409	3.05331	3.22407	3.77861	6.2783
PeNAC092	0	0	0	0	0	0	0	0		PeNAC092	0	0	0	0	0	0	0	0
PeNAC093	0.0205213	0.034465	0	0	0	0	0	0		PeNAC093	-5.60673	-4.85872	0	0	0	0	0	0
PeNAC094	164.413	6.81886	85.7982	1014.62	100.523	22.4971	299.073	1077.91		PeNAC094	7.36118	2.76953	6.42288	9.98672	6.65138	4.49166	8.22435	10.074
PeNAC095	0.58342	0.217397	0.437467	0.0698143	0.637594	0.499941	0.407806	0.235332		PeNAC095	-0.777392	-2.2016	-1.19276	-3.84033	-0.64929	-1.00017	-1.29405	-2.08723
PeNAC096	0	0.140189	0	0.015507	0	0.851746	0.0409757	0		PeNAC096	0	-2.83455	0	-6.01094	0	-0.231504	-4.60909	0
PeNAC097	0.052056	0.0527813	0.00126833	0	0.0311723	0.0211703	0	0.00447767		PeNAC097	-4.26379	-4.24383	-9.62285	0	-5.00359	-5.56181	0	-7.80304
PeNAC098	1.42769	2.22544	0.575798	0.191223	5.51281	3.85819	3.25498	1.7546		PeNAC098	0.513686	1.15409	-0.796366	-2.38667	2.46279	1.94792	1.70265	0.811145
PeNAC099	0.121863	0.656125	0.115122	0.00686867	1.44756	0.472921	0.0616867	0.046122		PeNAC099	-3.03667	-0.607957	-3.11877	-7.18575	0.53362	-1.08033	-4.0189	-4.4384
PeNAC100	329.597	110.212	280.446	377.751	183.91	165.963	265.071	324.145		PeNAC100	8.36456	6.78414	8.13158	8.56129	7.52286	7.37472	8.05024	8.3405
PeNAC101	323.701	155.03	340.8	404.382	570.974	174.19	779.224	394.524		PeNAC101	8.33852	7.27641	8.41278	8.65957	9.15728	7.44452	9.60589	8.62397
PeNAC102	0.35385	0.038905	0.120645	0.193905	0.0887697	0.0945867	0.0463097	0.0151897		PeNAC102	-1.49879	-4.6839	-3.05116	-2.36658	-3.49379	-3.40222	-4.43254	-6.04077
PeNAC103	0	0.372923	0	0	0.012756	0.013602	0	0.0229467		PeNAC103	0	-1.42305	0	0	-6.29268	-6.20004	0	-5.44557
PeNAC104	0.786454	1.36235	0	0.0332483	0.0611033	0.0610093	0.0271837	0.0717703		PeNAC104	-0.346565	0.446098	0	-4.91057	-4.03261	-4.03483	-5.20112	-3.80047
PeNAC105	24.0321	25.9345	19.1418	16.7204	21.6087	36.5602	21.3291	22.4473		PeNAC105	4.58689	4.6968	4.25866	4.06354	4.43354	5.1922	4.41475	4.48847
