# Supplementary material for: Genome-wide identification and comprehensive analyses of NAC transcription factor gene family and expression analysis under Fusarium kyushuense and drought stress conditions in Passiflora edulis
Source: Front Plant Sci. 2022 Aug 25;13:972734. doi: 10.3389/fpls.2022.972734 (PMC9453495; doi:10.3389/fpls.2022.972734)
Supplement: Supplementary file 1 [file Data_Sheet_1.ZIP › Supplementary Material/Supplementary Table 14.xlsx]

## Sheet: Supplementary Table 14
Supplementary Table 14. The detailed information about the FPKM and log2FC expression values of PeNAC in root, peel and leave tissues of yellow and purple passion fruit cultivar under different conditions.
	Average FPKM values									Log2 FC
GeneID	Purple-Root-D	Purple-Root-L	Yellow-peel	Purple-peel	Yellow-Leaf-NT	Purple-Leaf-NT	Yellow-Leaf-CS	Purple-Leaf-CS		GeneID	Purple-Root-D	Purple-Root-L	Yellow-peel	Purple-peel	Yellow-Leaf-NT	Purple-Leaf-NT	Yellow-Leaf-CS	Purple-Leaf-CS
PeNAC001	0	0	0	0	0	0	0	0		PeNAC001	0	0	0	0	0	0	0	0
PeNAC002	1.2295	0.5975	0	0	0.54	1.129	1.472	2.579		PeNAC002	0.298072	-0.742989	0	0	-0.888969	0.175045	0.558104	1.36681
PeNAC003	23.9925	58.503	0.912585	3.00607	1.524	1.717	3.321	0.828		PeNAC003	4.58451	5.87044	-0.13197	1.58788	0.607547	0.78017	1.73176	-0.272297
PeNAC004	1.4255	0.5455	3.00249	16.482	0.724	0.413	0.338	0.139		PeNAC004	0.511468	-0.874349	1.58616	4.04282	-0.465274	-1.27695	-1.5649	-2.85031
PeNAC005	0.063	1.4075	1	1	0	0.021	0.05	0		PeNAC005	-3.9885	0.493135	0	0	0	-5.59655	-4.31234	0
PeNAC006	2.298	6.178	15.8471	1.74645	0.071	0.388	0.034	0		PeNAC006	1.20038	2.62714	3.98615	0.804424	-3.82283	-1.36463	-4.87832	0
PeNAC007	1.2345	1.0295	1	1	1.977	1.841	1.103	1.176		PeNAC007	0.303927	0.0419438	0	0	0.983313	0.88049	0.141869	0.234297
PeNAC008	1.3825	0.664	3.05194	0.826644	0.389	0.631	0.11	0.379		PeNAC008	0.467279	-0.590745	1.60973	-0.274661	-1.36216	-0.664288	-3.18006	-1.401
PeNAC009	0	0	10.3537	2.26844	0	0	0	0		PeNAC009	0	0	3.37207	1.1817	0	0	0	0
PeNAC010	23.1865	46.632	16.6282	45.3986	50.894	43.411	47.466	35.839		PeNAC010	4.53521	5.54325	4.05556	5.50457	5.66941	5.43999	5.56883	5.16346
PeNAC011	19.109	1.333	0	0	86.386	11.631	228.984	49.354		PeNAC011	4.25618	0.414677	0	0	6.43272	3.5399	7.8391	5.6251
PeNAC012	9.784	1.461	0	0	33.05	8.312	30.58	32.394		PeNAC012	3.29042	0.546956	0	0	5.04659	3.05514	4.93453	5.01764
PeNAC013	9.0795	1.0675	0	0	18.624	6.299	23.573	24.491		PeNAC013	3.18261	0.0942361	0	0	4.21909	2.65505	4.55904	4.61418
PeNAC014	35.1365	56.802	187.779	473.921	88.221	131.672	123.055	72.325		PeNAC014	5.1349	5.82787	7.55289	8.8885	6.46304	7.0408	6.94316	6.17642
PeNAC015	0	0	0	0	0	0.201	0	0.019		PeNAC015	0	0	0	0	0	-2.31473	0	-5.71786
PeNAC016	0	0	0	0	0	0	0	0		PeNAC016	0	0	0	0	0	0	0	0
PeNAC017	0	0	5.19588	0.224446	0	0	0	0		PeNAC017	0	0	2.37737	-2.15556	0	0	0	0
PeNAC018	1.4695	0.5245	0	0	0	0.423	0.038	0.198		PeNAC018	0.555325	-0.930985	0	0	0	-1.24013	-4.71786	-2.334
PeNAC019	0.9235	0.5645	2.7993	1.11351	11.815	7.789	14.983	6.641		PeNAC019	-0.114816	-0.824955	1.48506	0.155118	3.56255	2.9615	3.90522	2.7314
PeNAC020	29.5995	125.695	0	0	0.023	0	0	0		PeNAC020	4.8875	6.97378	0	0	-5.42146	0	0	0
PeNAC021	4.021	26.5655	71.8155	7.48619	6.48	5.929	6.719	4.672		PeNAC021	2.00755	4.73148	6.16622	2.90423	2.69607	2.56779	2.74825	2.22404
PeNAC022	0.213	0.291	0	0	45.899	51.9	20.797	19.673		PeNAC022	-2.23107	-1.78091	0	0	5.52039	5.69766	4.37833	4.29817
PeNAC023	0.8765	1.628	0	0	2.209	5.187	3.926	1.805		PeNAC023	-0.190174	0.703101	0	0	1.14361	2.3749	1.97318	0.852265
PeNAC024	0	0.016	0	0	16.668	14.808	17.736	20.021		PeNAC024	0	-5.96578	0	0	4.05898	3.88834	4.14858	4.32347
PeNAC025	0	0	0	0	0	0	0	0		PeNAC025	0	0	0	0	0	0	0	0
PeNAC026	0	0	0	0	0	0	0	0		PeNAC026	0	0	0	0	0	0	0	0
PeNAC027	5.1835	20.264	0	0	0.031	0.031	0.044	0.062		PeNAC027	2.37393	4.34085	0	0	-4.99616	-5.02718	-4.49546	-4.01159
PeNAC028	0	0.6215	0	0	1.443	0.169	0	0.06		PeNAC028	0	-0.686174	0	0	0.528738	-2.56775	0	-4.0509
PeNAC029	0	0	0.454485	9.43813	0	0	0	0		PeNAC029	0	0	-1.13769	3.2385	0	0	0	0
PeNAC030	4.943	2.674	0	0	4.47	4.516	1.315	1.923		PeNAC030	2.30539	1.419	0	0	2.16017	2.17505	0.394697	0.943359
PeNAC031	81.428	89.731	0	0	34.879	34.019	55.83	38.284		PeNAC031	6.34745	6.48753	0	0	5.12429	5.08825	5.80298	5.25868
PeNAC032	2.003	0.4085	0	0	0.536	0.908	0.998	1.462		PeNAC032	1.00216	-1.29159	0	0	-0.899695	-0.138706	-0.00337022	0.548272
PeNAC033	0	0	8.69956	0	0	0	0	0		PeNAC033	0	0	3.12094	0	0	0	0	0
PeNAC034	26.992	22.9815	0	0	0.147	0.146	0.054	0.022		PeNAC034	4.75446	4.5224	0	0	-2.76284	-2.77596	-4.2109	-5.48466
PeNAC035	2.6605	1.1275	0.977024	4.05013	0.644	3.976	4.241	4.105		PeNAC035	1.4117	0.173127	-0.0335341	2.01797	-0.635614	1.99132	2.08452	2.03727
PeNAC036	0	0	0	0	0	0	0	0		PeNAC036	0	0	0	0	0	0	0	0
PeNAC037	0.105	0.657	0	0	0	0.064	0	0.02		PeNAC037	-3.25154	-0.606035	0	0	0	-3.96578	0	-5.62001
PeNAC038	1.355	0.756	0	0	21.84	19.316	4.373	1.45		PeNAC038	0.438293	-0.403542	0	0	4.44888	4.27175	2.12873	0.536053
PeNAC039	31.624	25.6505	0	0	44.136	46.417	27.169	20.097		PeNAC039	4.98295	4.68092	0	0	5.46389	5.53657	4.76389	4.32893
PeNAC040	0.176	0.617	0	0	0.025	0.026	0.018	0.057		PeNAC040	-2.50635	-0.696658	0	0	-5.30282	-5.28396	-5.82283	-4.14136
PeNAC041	2.0775	0.2175	0	0	0.303	7.972	2.022	3.915		PeNAC041	1.05485	-2.20091	0	0	-1.72102	2.99494	1.01578	1.96889
PeNAC042	1.6865	4.4865	143.336	377.356	31.037	7.01	0.623	0.308		PeNAC042	0.754032	2.16559	7.16326	8.55978	4.95592	2.80941	-0.681924	-1.69744
PeNAC043	4.1505	1.634	0	0	0.54	1.028	0.369	0.706		PeNAC043	2.05329	0.708408	0	0	-0.88986	0.0398403	-1.43831	-0.50226
PeNAC044	0.1595	0	0	0	0	0.086	0	0		PeNAC044	-2.64837	0	0	0	0	-3.53394	0	0
PeNAC045	0.521	0.357	0	0	0.796	0.69	0.548	0.637		PeNAC045	-0.940645	-1.486	0	0	-0.329764	-0.535332	-0.867752	-0.650635
PeNAC046	0	0	0	0	0	0	0	0		PeNAC046	0	0	0	0	0	0	0	0
PeNAC047	1.03	5.0095	3.50726	7.71433	10.408	7.493	19.17	2.176		PeNAC047	0.0426443	2.32467	1.81035	2.94754	3.37967	2.90561	4.2608	1.12168
PeNAC048	0	0	0	0	0	0	0	0		PeNAC048	0	0	0	0	0	0	0	0
PeNAC049	2.8205	4.415	0	0	1.264	2.514	0.636	0.401		PeNAC049	1.49595	2.14241	0	0	0.337996	1.33018	-0.653658	-1.31953
PeNAC050	0.5745	0.981	0	0	0.863	0.536	0.944	0.352		PeNAC050	-0.799621	-0.027675	0	0	-0.212568	-0.900593	-0.0836508	-1.50635
PeNAC051	0	0	0	0	0	0	0	0		PeNAC051	0	0	0	0	0	0	0	0
PeNAC052	50.8005	43.684	0	0	23.226	20.036	22.288	14.775		PeNAC052	5.66677	5.44903	0	0	4.53767	4.32452	4.4782	3.88509
PeNAC053	63.698	26.2765	0	0	66.283	58.898	26.983	16.934		PeNAC053	5.99318	4.7157	0	0	6.05057	5.88015	4.75398	4.08185
PeNAC054	1.661	0.615	0	0	4.105	4.341	2.212	2.388		PeNAC054	0.732052	-0.701342	0	0	2.0375	2.11803	1.14557	1.2558
PeNAC055	0.426	0.171	0	0	5.825	7.148	3.588	4.129		PeNAC055	-1.23107	-2.54793	0	0	2.54218	2.83747	1.84305	2.04568
PeNAC056	7.569	3.725	3.04895	0.510739	3.215	5.521	4.64	5.248		PeNAC056	2.9201	1.89724	1.60831	-0.969341	1.68467	2.46484	2.21412	2.39186
PeNAC057	3.8505	4.173	6.57809	25.5823	3.36	2.005	3.413	1.124		PeNAC057	1.94505	2.06108	2.71767	4.67707	1.7486	1.00384	1.77118	0.168214
PeNAC058	2.7995	3.2905	10.2084	65.9563	5.605	2.049	5.561	1.328		PeNAC058	1.48517	1.71831	3.35168	6.04344	2.48671	1.03515	2.47543	0.409617
PeNAC059	25.252	16.731	0	0	21.673	14.384	12.499	8.207		PeNAC059	4.65833	4.06445	0	0	4.4378	3.84639	3.64378	3.03685
PeNAC060	25.9735	40.024	54.0244	304.432	94.919	53.659	20.283	14.397		PeNAC060	4.69897	5.32279	5.75554	8.24998	6.56862	5.74574	4.34222	3.84773
PeNAC061	4.15	5.637	0	0	4.525	3.326	3.297	3.485		PeNAC061	2.05311	2.49493	0	0	2.17802	1.73393	1.72101	1.80116
PeNAC062	0	0.049	0	0	0	0.054	0.121	0		PeNAC062	0	-4.35107	0	0	0	-4.20202	-3.04692	0
PeNAC063	1.4035	0.027	39.593	99.0526	0.03	0	0	0.035		PeNAC063	0.489029	-5.2109	5.30717	6.63012	-5.04295	0	0	-4.85031
PeNAC064	0.22	1.1605	177.771	509.067	3.914	2.974	25.258	4.857		PeNAC064	-2.18442	0.214747	7.47388	8.99171	1.96852	1.5724	4.65867	2.27997
PeNAC065	2.803	0.6465	0	0	2.4	4.961	1.987	2.603		PeNAC065	1.48697	-0.629278	0	0	1.26303	2.31063	0.990834	1.37999
PeNAC066	0.6145	0.2065	0	0	3.344	2.224	6.175	4.083		PeNAC066	-0.702515	-2.27579	0	0	1.74143	1.15294	2.62644	2.02975
PeNAC067	11.192	11.452	71.6509	14.2623	12.345	7.256	2.252	1.334		PeNAC067	3.4844	3.51753	6.16291	3.83414	3.62582	2.85911	1.17099	0.415759
PeNAC068	11.057	8.167	5.33976	9.50481	12.815	8.362	14.485	10.005		PeNAC068	3.46689	3.02981	2.41677	3.24866	3.67972	3.06391	3.85649	3.32265
PeNAC069	32.669	16.582	0	0	27.655	20.915	18.157	25.307		PeNAC069	5.02985	4.05155	0	0	4.78949	4.38644	4.18243	4.66148
PeNAC070	0	0	0	0	0	0	0	0		PeNAC070	0	0	0	0	0	0	0	0
PeNAC071	0.176	0.1985	0	0	0.057	0.167	0	0.166		PeNAC071	-2.50635	-2.33279	0	0	-4.12448	-2.58208	0	-2.58785
PeNAC072	1.488	1.1	0	0	0.656	0.817	0.832	0.915		PeNAC072	0.573375	0.137504	0	0	-0.608966	-0.292181	-0.264767	-0.128156
PeNAC073	0	0	0	0	0	0	0	0		PeNAC073	0	0	0	0	0	0	0	0
PeNAC074	0.2385	0.0985	2.30484	5.59312	2.3	0.895	6.064	1.548		PeNAC074	-2.06794	-3.34373	1.20467	2.48365	1.20163	-0.160578	2.60019	0.630095
PeNAC075	47.114	30.988	10.4964	1.18619	89.614	85.263	14.662	5.806		PeNAC075	5.55808	4.95364	3.39183	0.24634	6.48566	6.41384	3.87398	2.53746
PeNAC076	0.0555	0	0	0	0	0	0	0.019		PeNAC076	-4.17137	0	0	0	0	0	0	-5.74339
PeNAC077	0.0075	0.039	0	0	1.247	1.151	3.224	3.029		PeNAC077	-7.05889	-4.68038	0	0	0.318847	0.20247	1.6887	1.59884
PeNAC078	14.4225	9.0895	0	0	17.044	14.241	16.408	16.722		PeNAC078	3.85025	3.1842	0	0	4.09122	3.83194	4.03636	4.06368
PeNAC079	54.81	41.6655	97.0624	687.25	7.899	2.383	88.119	19.823		PeNAC079	5.77637	5.38078	6.60084	9.42469	2.98167	1.25258	6.46138	4.3091
PeNAC080	0	0	0	0	0	0	0	0		PeNAC080	0	0	0	0	0	0	0	0
PeNAC081	4.9515	8.4925	7.55133	63.2851	4.031	10.762	3.118	2.322		PeNAC081	2.30787	3.08619	2.91673	5.98379	2.01102	3.42787	1.64062	1.21558
PeNAC082	23.9045	25.8345	0	0	23.86	29.335	20.617	20.541		PeNAC082	4.57921	4.69123	0	0	4.57652	4.87455	4.36579	4.36046
PeNAC083	5.033	0.3835	0	0	0.263	0.859	0.228	0.287		PeNAC083	2.33142	-1.3827	0	0	-1.92504	-0.21983	-2.13501	-1.7992
PeNAC084	67.625	43.1655	51.3758	140.659	37.635	27.518	30.196	17.192		PeNAC084	6.07948	5.43181	5.68302	7.13606	5.23402	4.78232	4.91627	4.10367
PeNAC085	105.102	97.458	81.7684	188.343	63.955	68.562	52.102	42.833		PeNAC085	6.71564	6.60671	6.35347	7.55722	5.99899	6.09933	5.70328	5.42064
PeNAC086	1.5505	2.629	0	0	1.698	1.689	1.739	1.511		PeNAC086	0.632734	1.39451	0	0	0.763836	0.756454	0.797981	0.595504
PeNAC087	12.5655	21.951	49.9519	2.84896	5.111	4.774	1.489	1.358		PeNAC087	3.6514	4.45621	5.64247	1.51044	2.3537	2.2551	0.574021	0.441483
PeNAC088	0	0	0	0	0	0	0	0		PeNAC088	0	0	0	0	0	0	0	0
PeNAC089	31.185	25.2415	0	0	19.54	19.43	11.297	11.669		PeNAC089	4.96278	4.65773	0	0	4.28833	4.28024	3.49787	3.54461
PeNAC090	4.2855	0.3235	0	0	0	0.298	0	0		PeNAC090	2.09946	-1.62816	0	0	0	-1.745	0	0
PeNAC091	0	0	22.6883	55.8006	0	0	0	0		PeNAC091	0	0	4.50388	5.80221	0	0	0	0
PeNAC092	0.8495	0.0835	0	0	0	0	0	0		PeNAC092	-0.235314	-3.58208	0	0	0	0	0	0
PeNAC093	0.3165	0.3335	0	0	0.252	0.162	0.149	0.269		PeNAC093	-1.65972	-1.58424	0	0	-1.9885	-2.62593	-2.74662	-1.89254
PeNAC094	3.0035	7.39	88.6278	157.058	0.851	1.915	3.553	2.028		PeNAC094	1.58664	2.88557	6.46969	7.29515	-0.232204	0.937093	1.82904	1.02029
PeNAC095	2.793	3.995	0	0	4.003	4.274	2.782	2.669		PeNAC095	1.48182	1.9982	0	0	2.0012	2.09559	1.47595	1.41648
PeNAC096	0	0	0	0	0	0	0	0		PeNAC096	0	0	0	0	0	0	0	0
PeNAC097	16.6025	2.269	0	0	8.152	1.246	10.272	7.076		PeNAC097	4.05333	1.18206	0	0	3.0271	0.31769	3.36065	2.82293
PeNAC098	91.661	22.327	18.8222	45.882	76.562	46.19	86.609	83.786		PeNAC098	6.51824	4.48072	4.23436	5.51986	6.25856	5.52952	6.43644	6.38863
PeNAC099	63.8955	10.4535	7.43679	2.82764	5.115	5.04	9.068	24.843		PeNAC099	5.99764	3.38591	2.89468	1.4996	2.35464	2.33352	3.18073	4.63479
PeNAC100	67.412	166.009	0	0	147.31	170.45	86.778	111.329		PeNAC100	6.07493	7.37512	0	0	7.20271	7.4132	6.43926	6.79869
PeNAC101	12.925	8.661	0	0	4.976	1.826	2.746	2.463		PeNAC101	3.69209	3.11453	0	0	2.31499	0.868423	1.45716	1.30042
PeNAC102	0	0	0	0	0	0	0	0		PeNAC102	0	0	0	0	0	0	0	0
PeNAC103	0	0	1.78415	0	0	0	0	0		PeNAC103	0	0	0.835233	0	0	0	0	0
PeNAC104	3.785	0.8435	0	0	0.091	2.277	0.183	0.221		PeNAC104	1.92029	-0.24554	0	0	-3.45799	1.18735	-2.45271	-2.18006
PeNAC105	56.5125	51.0805	0	0	33.474	36.262	22.233	32.741		PeNAC105	5.8205	5.6747	0	0	5.06498	5.1804	4.47465	5.03301
