# Supplementary material for: Genome-wide identification and comprehensive analyses of NAC transcription factor gene family and expression analysis under Fusarium kyushuense and drought stress conditions in Passiflora edulis
Source: Front Plant Sci. 2022 Aug 25;13:972734. doi: 10.3389/fpls.2022.972734 (PMC9453495; doi:10.3389/fpls.2022.972734)
Supplement: Supplementary file 1 [file Data_Sheet_1.ZIP › Supplementary Material/Supplementary Table 4.xlsx]

## Sheet: Supplementary Table 4
Supplementary Table 4. The PeNAC cis-regulatory elements in 2000 bp upstream promoter regions.
Gene ID	light response	MeJA-responsive	ABA-responsive	anaerobic induction	GA-responsive	drought-inducibility	auxin-responsive	SA-responsive	low-temperature responsive	stress responsiveness
PeNAC001	11	10	3	4	1	0	1	0	0	1
PeNAC002	5	6	0	6	3	2	2	1	0	0
PeNAC003	14	8	1	7	1	0	0	2	0	2
PeNAC004	13	6	5	9	1	1	2	2	0	0
PeNAC005	8	4	2	3	1	0	3	0	1	0
PeNAC006	13	2	4	3	1	1	1	0	1	2	1
PeNAC007	8	4	0	3	3	1	1	0	3	1
PeNAC008	8	2	0	3	3	2	2	0	2	1	1
PeNAC009	15	10	2	2	1	0	0	0	1	0
PeNAC010	11	16	5	2	0	2	1	0	1	0
PeNAC011	11	0	0	0	1	3	0	0	1	1
PeNAC012	8	2	1	1	3	1	0	0	0	1
PeNAC013	12	2	1	1	4	1	0	1	0	2
PeNAC014	24	10	13	2	0	0	0	0	0	0
PeNAC015	10	4	3	6	2	0	2	0	1	1
PeNAC016	12	4	5	6	1	1	1	0	0	0
PeNAC017	6	4	3	4	1	1	3	3	0	1
PeNAC018	12	4	0	0	0	1	1	0	1	0
PeNAC019	9	6	3	2	0	1	3	2	0	1
PeNAC020	17	4	6	2	2	1	1	0	1	1
PeNAC021	12	2	3	2	1	2	1	2	0	0
PeNAC022	16	4	0	0	0	1	2	0	0	0
PeNAC023	19	12	4	1	3	1	0	0	0	0
PeNAC024	6	8	0	1	1	0	2	0	0	2
PeNAC025	13	6	6	2	2	0	1	3	1	1
PeNAC026	4	2	1	3	0	1	1	1	1	0
PeNAC027	11	4	2	1	1	1	0	1	0	0
PeNAC028	11	6	1	4	0	0	1	0	2	2
PeNAC029	9	4	3	2	1	0	0	5	0	1
PeNAC030	7	0	0	1	1	2	2	0	0	0
PeNAC031	8	2	4	3	1	1	1	1	0	0
PeNAC032	9	4	2	6	1	1	3	1	0	0
PeNAC033	14	2	1	1	0	1	2	1	1	1
PeNAC034	12	0	3	3	4	2	1	0	1	0
PeNAC035	14	0	3	0	0	0	0	0	2	0
PeNAC036	6	12	0	2	2	0	0	1	0	1
PeNAC037	10	6	1	2	0	0	3	0	1	0
PeNAC038	7	4	4	2	0	0	0	1	0	0
PeNAC039	18	2	5	2	0	1	1	1	0	0
PeNAC040	14	0	2	6	2	2	0	1	0	1
PeNAC041	9	6	0	4	0	3	2	0	0	3
PeNAC042	19	2	3	0	0	0	0	1	0	0
PeNAC043	10	8	3	2	2	0	1	1	2	0
PeNAC044	12	6	1	2	3	1	1	0	0	0
PeNAC045	9	2	1	1	1	2	1	0	1	1
PeNAC046	10	0	0	4	3	1	1	4	0	0
PeNAC047	13	6	0	3	1	1	2	0	3	0
PeNAC048	8	10	1	6	1	1	0	0	1	0
PeNAC049	17	4	1	2	1	0	1	0	0	0
PeNAC050	18	0	6	1	2	3	0	1	2	2
PeNAC051	9	2	3	2	1	0	0	1	3	0
PeNAC052	21	2	2	3	1	2	0	0	1	0
PeNAC053	12	2	1	1	0	1	0	2	0	0
PeNAC054	8	10	1	1	0	1	3	1	3	0
PeNAC055	10	2	1	4	2	2	0	2	0	0
PeNAC056	19	0	3	7	1	2	0	0	0	2
PeNAC057	12	4	6	3	3	4	0	1	0	1
PeNAC058	13	4	5	3	2	4	0	1	0	1
PeNAC059	14	8	7	2	0	1	2	3	4	0
PeNAC060	21	8	5	3	0	0	3	1	2	0
PeNAC061	17	0	4	4	1	0	1	0	1	1
PeNAC062	7	0	1	1	1	0	0	2	0	1
PeNAC063	22	2	7	2	1	0	1	2	0	1
PeNAC064	8	0	3	2	1	1	0	0	2	0
PeNAC065	13	0	3	2	3	0	0	1	1	3
PeNAC066	6	10	1	4	0	1	2	1	1	0
PeNAC067	8	6	2	1	0	0	0	1	1	0
PeNAC068	12	2	1	4	1	3	2	0	2	0
PeNAC069	12	4	3	2	3	1	1	0	1	0
PeNAC070	10	6	3	1	1	1	1	1	2	1
PeNAC071	14	6	4	4	1	2	1	0	0	1
PeNAC072	19	6	8	2	0	0	0	1	0	1
PeNAC073	11	8	6	8	1	0	0	0	0	0
PeNAC074	22	6	8	2	0	0	0	2	0	1
PeNAC075	8	2	1	0	2	1	2	0	1	1
PeNAC076	10	2	1	4	2	1	0	2	2	0
PeNAC077	18	12	7	2	1	2	2	0	1	2
PeNAC078	15	4	3	3	1	1	0	0	1	2
PeNAC079	11	2	5	5	2	1	0	2	0	1
PeNAC080	11	4	1	3	2	0	1	1	0	0
PeNAC081	21	4	5	3	3	1	0	4	0	1
PeNAC082	10	0	3	1	1	1	0	0	1	0
PeNAC083	19	2	6	2	0	1	1	0	0	0
PeNAC084	7	0	1	2	1	3	0	0	0	0
PeNAC085	28	8	12	1	1	0	1	1	1	1
PeNAC086	14	14	1	2	0	2	2	0	0	0
PeNAC087	13	8	5	2	1	2	1	0	1	0
PeNAC088	13	2	2	2	1	2	0	1	0	2
PeNAC089	8	0	2	0	0	3	2	0	0	0
PeNAC090	11	6	1	1	0	4	0	2	0	0
PeNAC091	18	4	9	3	1	3	2	1	1	0
PeNAC092	8	4	0	2	2	0	0	2	2	1
PeNAC093	12	0	4	4	1	1	0	1	3	0
PeNAC094	33	2	23	1	2	0	1	0	0	0
PeNAC095	19	2	4	5	1	1	1	0	0	2
PeNAC096	21	0	5	4	1	1	0	0	1	0
PeNAC097	1	0	0	0	0	1	0	0	0	1
PeNAC100	16	8	0	5	3	0	0	0	0	0
PeNAC101	23	4	6	0	0	0	1	1	1	0
PeNAC102	3	2	1	2	4	0	1	1	0	0
PeNAC103	7	2	1	4	1	1	4	0	0	0
PeNAC104	14	2	1	1	0	0	2	1	1	0
PeNAC105	14	6	2	8	2	1	2	0	0	0
