# Supplementary material for: Genome-wide identification and comprehensive analyses of NAC transcription factor gene family and expression analysis under Fusarium kyushuense and drought stress conditions in Passiflora edulis
Source: Front Plant Sci. 2022 Aug 25;13:972734. doi: 10.3389/fpls.2022.972734 (PMC9453495; doi:10.3389/fpls.2022.972734)
Supplement: Supplementary file 1 [file Data_Sheet_1.ZIP › Supplementary Material/Supplementary Table 5.xlsx]

## Sheet: Supplementary Table 5
Supplementary Table 5. Ka/Ks analysis and estimated divergence time for tandem and segmental duplicated PeNAC genes.
Gene 1 ID	Gene 2 ID	Gene 1 names	Gene 2 names	Ka	Ks	Ka_Ks	Time (mya)*	Purify selection	Mode of duplication
ZX.01G0043020	ZX.01G0046390	PeNAC021	PeNAC023	0.107135	0.725357	0.1477	56.8462	Yes	Tandem
ZX.01G0044050	ZX.01G0047580	PeNAC022	PeNAC024	0.147958	0.597908	0.24746	46.858	Yes	Tandem
ZX.01G0071590	ZX.01G0108420	PeNAC035	PeNAC043	0.277648	0.73864	0.375891	57.8872	Yes	Tandem
ZX.01G0009760	ZX.01G0010000	PeNAC007	PeNAC008	0.0117152	0.0844179	0.138776	6.61582	Yes	Tandem
ZX.01G0059700	ZX.01G0088890	PeNAC030	PeNAC037	0.461626	1.70598	0.270593	133.697	Yes	Tandem
ZX.01G0012360	ZX.01G0026100	PeNAC010	PeNAC014	0.25502	NA	NA	NA	NA	Tandem
ZX.01G0029470	ZX.01G0031480	PeNAC015	PeNAC016	0.132359	0.501591	0.263879	39.3096	Yes	Tandem
ZX.01G0004270	ZX.01G0049870	PeNAC003	PeNAC027	0.270504	0.76466	0.353758	59.9263	Yes	Tandem
ZX.01G0008770	ZX.01G0108420	PeNAC006	PeNAC043	0.690567	2.83174	0.243867	221.923	Yes	Tandem
ZX.01G0007340	ZX.01G0106110	PeNAC004	PeNAC042	0.299	1.6536	0.180817	129.593	Yes	Tandem
ZX.01G0069360	ZX.01G0103760	PeNAC033	PeNAC040	0.123509	0.705756	0.175003	55.31	Yes	Tandem
ZX.01G0056180	ZX.04G0031700	PeNAC029	PeNAC065	0.130862	0.508638	0.257279	39.8619	Yes	Segmental
ZX.01G0035500	ZX.05G0020700	PeNAC017	PeNAC068	0.392637	0.82711	0.47471	64.8205	Yes	Segmental
ZX.01G0007340	ZX.08G0021410	PeNAC004	PeNAC086	0.180419	0.659498	0.27357	51.6848	Yes	Segmental
ZX.01G0011990	ZX.08G0026690	PeNAC009	PeNAC089	0.294406	0.94925	0.310146	74.3926	Yes	Segmental
ZX.01G0108420	ZX.08G0024000	PeNAC043	PeNAC087	0.513498	2.44055	0.210402	191.266	Yes	Segmental
ZX.01G0026100	ZX.08G0015100	PeNAC014	PeNAC085	0.0992867	0.750071	0.13237	58.783	Yes	Segmental
ZX.01G0008770	ZX.08G0024000	PeNAC006	PeNAC087	0.25963	0.587739	0.441743	46.061	Yes	Segmental
ZX.01G0040370	ZX.09G0008400	PeNAC020	PeNAC096	0.0850786	0.68958	0.123377	54.0423	Yes	Segmental
ZX.01G0008770	ZX.09G0014490	PeNAC006	PeNAC100	0.520505	1.269	0.41017	99.4512	Yes	Segmental
ZX.02G0014390	ZX.06G0021470	PeNAC053	PeNAC075	0.219065	0.893227	0.245252	70.0022	Yes	Segmental
ZX.08G0015100	ZX.08G0027810	PeNAC085	PeNAC091	0.244711	NA	NA	NA	NA	Segmental
ZX.08G0024000	ZX.09G0014490	PeNAC087	PeNAC100	0.420011	1.74443	0.240772	136.711	Yes	Segmental
										*Time=Ks/2x where x is 6.38 10 -9
										mya:10-6
