# Supplementary material for: Genome-wide identification and comprehensive analyses of NAC transcription factor gene family and expression analysis under Fusarium kyushuense and drought stress conditions in Passiflora edulis
Source: Front Plant Sci. 2022 Aug 25;13:972734. doi: 10.3389/fpls.2022.972734 (PMC9453495; doi:10.3389/fpls.2022.972734)
Supplement: Supplementary file 1 [file Data_Sheet_1.ZIP › Supplementary Material/Supplementary Table 6.xlsx]

## Sheet: Supplementary Table 6
Supplementary Table 6. The synteny and detailed information of PeNAC genes with the NAC of Ziziphus jujuba, Theobroma cacao, Arabidopsis thaliana, Cucumis sativus and Arachis hypogaea species.
Gene name	Gene id	Chr	start	End	Gene name	Gene id	Chr	start	End	Species
PeNAC042	ZX.01G0106110-mRNA-1	Pe01	214570314	214571882	AhNAC4	arahy.Tifrunner.gnm1.ann1.L9IK9Y.1	Ah01	110960045	110961987	Arachis hypogaea (Peanut)
PeNAC018	ZX.01G0035710-mRNA-1	Pe01	39209291	39210620	AhNAC5	arahy.Tifrunner.gnm1.ann1.LV3APC.1	Ah02	4991065	4994322
PeNAC035	ZX.01G0071590-mRNA-1	Pe01	72752260	72753273	AhNAC14	arahy.Tifrunner.gnm1.ann1.Z03JM7.1	Ah03	115179052	115180523
PeNAC023	ZX.01G0046390-mRNA-1	Pe01	45621667	45622594	AhNAC21	arahy.Tifrunner.gnm1.ann1.FKL2A7.1	Ah03	138316535	138318357
PeNAC021	ZX.01G0043020-mRNA-1	Pe01	43760720	43762061	AhNAC21	arahy.Tifrunner.gnm1.ann1.FKL2A7.1	Ah03	138316535	138318357
PeNAC043	ZX.01G0108420-mRNA-1	Pe01	216133135	216134149	AhNAC14	arahy.Tifrunner.gnm1.ann1.Z03JM7.1	Ah03	115179052	115180523
PeNAC014	ZX.01G0026100-mRNA-1	Pe01	32219081	32221528	AhNAC15	arahy.Tifrunner.gnm1.ann1.WPHD30.1	Ah03	119219928	119222377
PeNAC025	ZX.01G0048910-mRNA-1	Pe01	47997171	48000479	AhNAC19	arahy.Tifrunner.gnm1.ann1.JBNT97.1	Ah03	131298982	131303032
PeNAC051	ZX.02G0007450-mRNA-1	Pe02	40672265	40674447	AhNAC10	arahy.Tifrunner.gnm1.ann1.4435CX.1	Ah03	11227097	11229643
PeNAC057	ZX.02G0025650-mRNA-1	Pe02	84960535	84963308	AhNAC11	arahy.Tifrunner.gnm1.ann1.V6VDUM.1	Ah03	22261119	22266410
PeNAC091	ZX.08G0027810-mRNA-1	Pe08	55381204	55383785	AhNAC15	arahy.Tifrunner.gnm1.ann1.WPHD30.1	Ah03	119219928	119222377
PeNAC090	ZX.08G0027600-mRNA-1	Pe08	55299803	55300975	AhNAC16	arahy.Tifrunner.gnm1.ann1.3GEX4P.1	Ah03	120056207	120057711
PeNAC085	ZX.08G0015100-mRNA-1	Pe08	44473207	44475253	AhNAC15	arahy.Tifrunner.gnm1.ann1.WPHD30.1	Ah03	119219928	119222377
PeNAC095	ZX.09G0005830-mRNA-1	Pe09	31170610	31174757	AhNAC13	arahy.Tifrunner.gnm1.ann1.G3FV2L.1	Ah03	32455211	32459113
PeNAC086	ZX.08G0021410-mRNA-1	Pe08	51373292	51382406	AhNAC22	arahy.Tifrunner.gnm1.ann1.7G7SK7.1	Ah04	123511467	123513398
PeNAC033	ZX.01G0069360-mRNA-1	Pe01	67598174	67599505	AhNAC31	arahy.Tifrunner.gnm1.ann1.CTTQ97.1	Ah05	99556720	99560479
PeNAC040	ZX.01G0103760-mRNA-1	Pe01	211866169	211868051	AhNAC31	arahy.Tifrunner.gnm1.ann1.CTTQ97.1	Ah05	99556720	99560479
PeNAC061	ZX.04G0001790-mRNA-1	Pe04	3669240	3674336	AhNAC30	arahy.Tifrunner.gnm1.ann1.UX5JN7.1	Ah05	95117452	95123223
PeNAC082	ZX.08G0005930-mRNA-1	Pe08	29016171	29020373	AhNAC33	arahy.Tifrunner.gnm1.ann1.XMHS8A.1	Ah05	109971298	109975961
PeNAC095	ZX.09G0005830-mRNA-1	Pe09	31170610	31174757	AhNAC30	arahy.Tifrunner.gnm1.ann1.UX5JN7.1	Ah05	95117452	95123223
PeNAC038	ZX.01G0098050-mRNA-1	Pe01	200585364	200587337	AhNAC35	arahy.Tifrunner.gnm1.ann1.A5ASCL.1	Ah06	75207121	75209243
PeNAC008	ZX.01G0010000-mRNA-1	Pe01	18120368	18132026	AhNAC38	arahy.Tifrunner.gnm1.ann1.K4491K.1	Ah06	104660122	104664605
PeNAC084	ZX.08G0013270-mRNA-1	Pe08	41401775	41404960	AhNAC39	arahy.Tifrunner.gnm1.ann1.5AD6K9.1	Ah06	113391621	113395838
PeNAC025	ZX.01G0048910-mRNA-1	Pe01	47997171	48000479	AhNAC42	arahy.Tifrunner.gnm1.ann1.XKF840.1	Ah07	14476515	14482811
PeNAC039	ZX.01G0100880-mRNA-1	Pe01	207999819	208002937	AhNAC43	arahy.Tifrunner.gnm1.ann1.MFVS6B.1	Ah07	25230677	25235223
PeNAC038	ZX.01G0098050-mRNA-1	Pe01	200585364	200587337	AhNAC49	arahy.Tifrunner.gnm1.ann1.YXGX3A.1	Ah08	30758971	30760629
PeNAC015	ZX.01G0029470-mRNA-1	Pe01	35556228	35558581	AhNAC47	arahy.Tifrunner.gnm1.ann1.KK00U0.1	Ah08	4243923	4245422
PeNAC030	ZX.01G0059700-mRNA-1	Pe01	57881442	57882904	AhNAC48	arahy.Tifrunner.gnm1.ann1.JUA047.1	Ah08	28456146	28457404
PeNAC042	ZX.01G0106110-mRNA-1	Pe01	214570314	214571882	AhNAC57	arahy.Tifrunner.gnm1.ann1.L5HHP2.1	Ah08	51200843	51202462
PeNAC016	ZX.01G0031480-mRNA-1	Pe01	36811204	36812772	AhNAC47	arahy.Tifrunner.gnm1.ann1.KK00U0.1	Ah08	4243923	4245422
PeNAC091	ZX.08G0027810-mRNA-1	Pe08	55381204	55383785	AhNAC55	arahy.Tifrunner.gnm1.ann1.VCF3H0.1	Ah08	48032457	48035512
PeNAC077	ZX.07G0008780-mRNA-1	Pe07	63523916	63529200	AhNAC58	arahy.Tifrunner.gnm1.ann1.A3J7SX.1	Ah09	105602763	105609144
PeNAC082	ZX.08G0005930-mRNA-1	Pe08	29016171	29020373	AhNAC60	arahy.Tifrunner.gnm1.ann1.UCK419.1	Ah09	120314039	120317924
PeNAC021	ZX.01G0043020-mRNA-1	Pe01	43760720	43762061	AhNAC63	arahy.Tifrunner.gnm1.ann1.NLE5K3.1	Ah10	5667472	5669359
PeNAC023	ZX.01G0046390-mRNA-1	Pe01	45621667	45622594	AhNAC63	arahy.Tifrunner.gnm1.ann1.NLE5K3.1	Ah10	5667472	5669359
PeNAC009	ZX.01G0011990-mRNA-1	Pe01	19128123	19130144	AhNAC65	arahy.Tifrunner.gnm1.ann1.MI72XM.1	Ah10	91687223	91690640
PeNAC020	ZX.01G0040370-mRNA-1	Pe01	42310269	42313180	AhNAC67	arahy.Tifrunner.gnm1.ann1.332M63.1	Ah10	102674029	102677702
PeNAC057	ZX.02G0025650-mRNA-1	Pe02	84960535	84963308	AhNAC61	arahy.Tifrunner.gnm1.ann1.V9YDBD.1	Ah10	2052797	2056222
PeNAC072	ZX.06G0004540-mRNA-1	Pe06	23511513	23513832	AhNAC61	arahy.Tifrunner.gnm1.ann1.V9YDBD.1	Ah10	2052797	2056222
PeNAC096	ZX.09G0008400-mRNA-1	Pe09	34008540	34010727	AhNAC67	arahy.Tifrunner.gnm1.ann1.332M63.1	Ah10	102674029	102677702
PeNAC024	ZX.01G0047580-mRNA-1	Pe01	46286914	46289756	AhNAC71	arahy.Tifrunner.gnm1.ann1.JE37KP.1	Ah11	135087591	135090066
PeNAC080	ZX.07G0021160-mRNA-1	Pe07	106496308	106497670	AhNAC70	arahy.Tifrunner.gnm1.ann1.05SHD0.1	Ah11	53546421	53550826
PeNAC018	ZX.01G0035710-mRNA-1	Pe01	39209291	39210620	AhNAC72	arahy.Tifrunner.gnm1.ann1.7GZ1C0.1	Ah12	6271947	6275241
PeNAC017	ZX.01G0035500-mRNA-1	Pe01	39090156	39111053	AhNAC73	arahy.Tifrunner.gnm1.ann1.1IJJ7X.1	Ah12	7116916	7121461
PeNAC035	ZX.01G0071590-mRNA-1	Pe01	72752260	72753273	AhNAC82	arahy.Tifrunner.gnm1.ann1.M99KVR.1	Ah13	117576839	117578079
PeNAC023	ZX.01G0046390-mRNA-1	Pe01	45621667	45622594	AhNAC90	arahy.Tifrunner.gnm1.ann1.RC5QY0.1	Ah13	141206124	141208762
PeNAC021	ZX.01G0043020-mRNA-1	Pe01	43760720	43762061	AhNAC90	arahy.Tifrunner.gnm1.ann1.RC5QY0.1	Ah13	141206124	141208762
PeNAC043	ZX.01G0108420-mRNA-1	Pe01	216133135	216134149	AhNAC82	arahy.Tifrunner.gnm1.ann1.M99KVR.1	Ah13	117576839	117578079
PeNAC042	ZX.01G0106110-mRNA-1	Pe01	214570314	214571882	AhNAC76	arahy.Tifrunner.gnm1.ann1.2MPS86.1	Ah13	210008	211705
PeNAC014	ZX.01G0026100-mRNA-1	Pe01	32219081	32221528	AhNAC83	arahy.Tifrunner.gnm1.ann1.X47CQ0.1	Ah13	121867204	121869706
PeNAC051	ZX.02G0007450-mRNA-1	Pe02	40672265	40674447	AhNAC78	arahy.Tifrunner.gnm1.ann1.4QZT53.1	Ah13	14914686	14916941
PeNAC057	ZX.02G0025650-mRNA-1	Pe02	84960535	84963308	AhNAC86	arahy.Tifrunner.gnm1.ann1.FD63AG.1	Ah13	131061979	131066907
PeNAC072	ZX.06G0004540-mRNA-1	Pe06	23511513	23513832	AhNAC86	arahy.Tifrunner.gnm1.ann1.FD63AG.1	Ah13	131061979	131066907
PeNAC091	ZX.08G0027810-mRNA-1	Pe08	55381204	55383785	AhNAC83	arahy.Tifrunner.gnm1.ann1.X47CQ0.1	Ah13	121867204	121869706
PeNAC095	ZX.09G0005830-mRNA-1	Pe09	31170610	31174757	AhNAC81	arahy.Tifrunner.gnm1.ann1.24LKGZ.1	Ah13	34282808	34286593
PeNAC040	ZX.01G0103760-mRNA-1	Pe01	211866169	211868051	AhNAC96	arahy.Tifrunner.gnm1.ann1.BX5EMB.1	Ah15	145545939	145550107
PeNAC033	ZX.01G0069360-mRNA-1	Pe01	67598174	67599505	AhNAC96	arahy.Tifrunner.gnm1.ann1.BX5EMB.1	Ah15	145545939	145550107
PeNAC061	ZX.04G0001790-mRNA-1	Pe04	3669240	3674336	AhNAC97	arahy.Tifrunner.gnm1.ann1.T50ENK.1	Ah15	150435587	150441902
PeNAC095	ZX.09G0005830-mRNA-1	Pe09	31170610	31174757	AhNAC97	arahy.Tifrunner.gnm1.ann1.T50ENK.1	Ah15	150435587	150441902
PeNAC008	ZX.01G0010000-mRNA-1	Pe01	18120368	18132026	AhNAC104	arahy.Tifrunner.gnm1.ann1.JHHH6T.1	Ah16	136652644	136656818
PeNAC038	ZX.01G0098050-mRNA-1	Pe01	200585364	200587337	AhNAC101	arahy.Tifrunner.gnm1.ann1.ZDQ75D.1	Ah16	100258873	100260783
PeNAC084	ZX.08G0013270-mRNA-1	Pe08	41401775	41404960	AhNAC105	arahy.Tifrunner.gnm1.ann1.Z8VU36.1	Ah16	152695626	152700210
PeNAC015	ZX.01G0029470-mRNA-1	Pe01	35556228	35558581	AhNAC108	arahy.Tifrunner.gnm1.ann1.GPRR9Y.1	Ah17	102371105	102372749
PeNAC025	ZX.01G0048910-mRNA-1	Pe01	47997171	48000479	AhNAC106	arahy.Tifrunner.gnm1.ann1.1GPE0T.1	Ah17	18202760	18208274
PeNAC016	ZX.01G0031480-mRNA-1	Pe01	36811204	36812772	AhNAC108	arahy.Tifrunner.gnm1.ann1.GPRR9Y.1	Ah17	102371105	102372749
PeNAC039	ZX.01G0100880-mRNA-1	Pe01	207999819	208002937	AhNAC107	arahy.Tifrunner.gnm1.ann1.H91V8V.1	Ah17	31791029	31795578
PeNAC014	ZX.01G0026100-mRNA-1	Pe01	32219081	32221528	AhNAC109	arahy.Tifrunner.gnm1.ann1.JBU48Q.1	Ah17	127095480	127097548
PeNAC085	ZX.08G0015100-mRNA-1	Pe08	44473207	44475253	AhNAC109	arahy.Tifrunner.gnm1.ann1.JBU48Q.1	Ah17	127095480	127097548
PeNAC038	ZX.01G0098050-mRNA-1	Pe01	200585364	200587337	AhNAC112	arahy.Tifrunner.gnm1.ann1.5P3U81.1	Ah18	6544944	6546522
PeNAC035	ZX.01G0071590-mRNA-1	Pe01	72752260	72753273	AhNAC121	arahy.Tifrunner.gnm1.ann1.7QMU6B.1	Ah18	134197801	134200379
PeNAC043	ZX.01G0108420-mRNA-1	Pe01	216133135	216134149	AhNAC121	arahy.Tifrunner.gnm1.ann1.7QMU6B.1	Ah18	134197801	134200379
PeNAC030	ZX.01G0059700-mRNA-1	Pe01	57881442	57882904	AhNAC111	arahy.Tifrunner.gnm1.ann1.TCTP66.1	Ah18	4207014	4208270
PeNAC044	ZX.01G0119560-mRNA-1	Pe01	224899411	224899995	AhNAC118	arahy.Tifrunner.gnm1.ann1.RU4C7B.1	Ah18	101051702	101056198
PeNAC054	ZX.02G0019640-mRNA-1	Pe02	63478416	63482864	AhNAC112	arahy.Tifrunner.gnm1.ann1.5P3U81.1	Ah18	6544944	6546522
PeNAC091	ZX.08G0027810-mRNA-1	Pe08	55381204	55383785	AhNAC120	arahy.Tifrunner.gnm1.ann1.2FYA1K.1	Ah18	132283392	132286467
PeNAC087	ZX.08G0024000-mRNA-1	Pe08	53222928	53224185	AhNAC121	arahy.Tifrunner.gnm1.ann1.7QMU6B.1	Ah18	134197801	134200379
PeNAC078	ZX.07G0008800-mRNA-1	Pe07	63533831	63537472	AhNAC122	arahy.Tifrunner.gnm1.ann1.2I3PJC.1	Ah19	137577569	137583637
PeNAC077	ZX.07G0008780-mRNA-1	Pe07	63523916	63529200	AhNAC123	arahy.Tifrunner.gnm1.ann1.FFKU3L.1	Ah19	137608277	137611863
PeNAC082	ZX.08G0005930-mRNA-1	Pe08	29016171	29020373	AhNAC124	arahy.Tifrunner.gnm1.ann1.13C0EN.1	Ah19	141984145	141988045
PeNAC021	ZX.01G0043020-mRNA-1	Pe01	43760720	43762061	AhNAC127	arahy.Tifrunner.gnm1.ann1.VI6QZG.1	Ah20	10819554	10821059
PeNAC023	ZX.01G0046390-mRNA-1	Pe01	45621667	45622594	AhNAC127	arahy.Tifrunner.gnm1.ann1.VI6QZG.1	Ah20	10819554	10821059
PeNAC009	ZX.01G0011990-mRNA-1	Pe01	19128123	19130144	AhNAC129	arahy.Tifrunner.gnm1.ann1.G1V3KR.1	Ah20	114021919	114025341
PeNAC020	ZX.01G0040370-mRNA-1	Pe01	42310269	42313180	AhNAC131	arahy.Tifrunner.gnm1.ann1.WB1HDB.1	Ah20	126391431	126395275
PeNAC057	ZX.02G0025650-mRNA-1	Pe02	84960535	84963308	AhNAC125	arahy.Tifrunner.gnm1.ann1.QL5RCW.1	Ah20	4143171	4146189
PeNAC072	ZX.06G0004540-mRNA-1	Pe06	23511513	23513832	AhNAC125	arahy.Tifrunner.gnm1.ann1.QL5RCW.1	Ah20	4143171	4146189
PeNAC096	ZX.09G0008400-mRNA-1	Pe09	34008540	34010727	AhNAC131	arahy.Tifrunner.gnm1.ann1.WB1HDB.1	Ah20	126391431	126395275
PeNAC014	ZX.01G0026100-mRNA-1	Pe01	32219081	32221528	AtNAC31	AT1G77450.1.Araport11.447	At01	29099839	29101759	Arabidopsis thaliana
PeNAC005	ZX.01G0007730-mRNA-1	Pe01	16996283	16998065	AtNAC07	AT1G26870.1.Araport11.447	At01	9312936	9315122
PeNAC036	ZX.01G0072730-mRNA-1	Pe01	74366801	74368257	AtNAC26	AT1G62700.1.Araport11.447	At01	23215953	23219209
PeNAC017	ZX.01G0035500-mRNA-1	Pe01	39090156	39111053	AtNAC01	AT1G01010.1.Araport11.447	At01	3631	5899
PeNAC036	ZX.01G0072730-mRNA-1	Pe01	74366801	74368257	AtNAC06	AT1G12260.1.Araport11.447	At01	4162826	4165928
PeNAC003	ZX.01G0004270-mRNA-1	Pe01	13274035	13276995	AtNAC19	AT1G56010.2.Araport11.447	At01	20946571	20949281
PeNAC015	ZX.01G0029470-mRNA-1	Pe01	35556228	35558581	AtNAC30	AT1G76420.1.Araport11.447	At01	28671806	28674045
PeNAC016	ZX.01G0031480-mRNA-1	Pe01	36811204	36812772	AtNAC30	AT1G76420.1.Araport11.447	At01	28671806	28674045
PeNAC025	ZX.01G0048910-mRNA-1	Pe01	47997171	48000479	AtNAC27	AT1G65910.1.Araport11.447	At01	24520668	24524260
PeNAC027	ZX.01G0049870-mRNA-1	Pe01	48987801	48989056	AtNAC19	AT1G56010.2.Araport11.447	At01	20946571	20949281
PeNAC057	ZX.02G0025650-mRNA-1	Pe02	84960535	84963308	AtNAC08	AT1G28470.1.Araport11.447	At01	10010124	10012258
PeNAC085	ZX.08G0015100-mRNA-1	Pe08	44473207	44475253	AtNAC31	AT1G77450.1.Araport11.447	At01	29099839	29101759
PeNAC094	ZX.09G0002850-mRNA-1	Pe09	18300989	18303584	AtNAC17	AT1G52890.1.Araport11.447	At01	19696923	19698482
PeNAC020	ZX.01G0040370-mRNA-1	Pe01	42310269	42313180	AtNAC36	AT2G24430.1.Araport11.447	At02	10383497	10386625
PeNAC018	ZX.01G0035710-mRNA-1	Pe01	39209291	39210620	AtNAC40	AT2G46770.1.Araport11.447	At02	19220725	19222916
PeNAC024	ZX.01G0047580-mRNA-1	Pe01	46286914	46289756	AtNAC33	AT2G02450.2.Araport11.447	At02	647538	650820
PeNAC053	ZX.02G0014390-mRNA-1	Pe02	59415565	59420569	AtNAC34	AT2G17040.1.Araport11.447	At02	7406911	7408393
PeNAC075	ZX.06G0021470-mRNA-1	Pe06	106964012	106965215	AtNAC34	AT2G17040.1.Araport11.447	At02	7406911	7408393
PeNAC096	ZX.09G0008400-mRNA-1	Pe09	34008540	34010727	AtNAC36	AT2G24430.1.Araport11.447	At02	10383497	10386625
PeNAC032	ZX.01G0066650-mRNA-1	Pe01	64155998	64158725	AtNAC52	AT3G17730.1.Araport11.447	At03	6064272	6066180
PeNAC042	ZX.01G0106110-mRNA-1	Pe01	214570314	214571882	AtNAC54	AT3G29035.1.Araport11.447	At03	11033665	11035308
PeNAC040	ZX.01G0103760-mRNA-1	Pe01	211866169	211868051	AtNAC53	AT3G18400.1.Araport11.447	At03	6318409	6320712
PeNAC004	ZX.01G0007340-mRNA-1	Pe01	16824379	16826435	AtNAC54	AT3G29035.1.Araport11.447	At03	11033665	11035308
PeNAC025	ZX.01G0048910-mRNA-1	Pe01	47997171	48000479	AtNAC41	AT3G03200.1.Araport11.447	At03	734892	738629
PeNAC018	ZX.01G0035710-mRNA-1	Pe01	39209291	39210620	AtNAC63	AT3G61910.1.Araport11.447	At03	22929006	22930456
PeNAC086	ZX.08G0021410-mRNA-1	Pe08	51373292	51382406	AtNAC54	AT3G29035.1.Araport11.447	At03	11033665	11035308
PeNAC094	ZX.09G0002850-mRNA-1	Pe09	18300989	18303584	AtNAC50	AT3G15500.1.Araport11.447	At03	5234457	5236196
PeNAC088	ZX.08G0025970-mRNA-1	Pe08	54197073	54199731	AtNAC67	AT4G28500.1.Araport11.447	At04	14082660	14084553
PeNAC094	ZX.09G0002850-mRNA-1	Pe09	18300989	18303584	AtNAC66	AT4G27410.3.Araport11.447	At04	13707900	13709013
PeNAC004	ZX.01G0007340-mRNA-1	Pe01	16824379	16826435	AtNAC84	AT5G39610.1.Araport11.447	At05	15858398	15859911
PeNAC042	ZX.01G0106110-mRNA-1	Pe01	214570314	214571882	AtNAC74	AT5G07680.1.Araport11.447	At05	2435795	2437661
PeNAC004	ZX.01G0007340-mRNA-1	Pe01	16824379	16826435	AtNAC90	AT5G61430.1.Araport11.447	At05	24701062	24702787
PeNAC042	ZX.01G0106110-mRNA-1	Pe01	214570314	214571882	AtNAC90	AT5G61430.1.Araport11.447	At05	24701062	24702787
PeNAC009	ZX.01G0011990-mRNA-1	Pe01	19128123	19130144	AtNAC93	AT5G64060.1.Araport11.447	At05	25633455	25635789
PeNAC025	ZX.01G0048910-mRNA-1	Pe01	47997171	48000479	AtNAC78	AT5G17260.1.Araport11.447	At05	5675184	5678175
PeNAC039	ZX.01G0100880-mRNA-1	Pe01	207999819	208002937	AtNAC82	AT5G24590.2.Araport11.447	At05	8416375	8419076
PeNAC038	ZX.01G0098050-mRNA-1	Pe01	200585364	200587337	AtNAC81	AT5G22380.1.Araport11.447	At05	7408759	7410102
PeNAC054	ZX.02G0019640-mRNA-1	Pe02	63478416	63482864	AtNAC81	AT5G22380.1.Araport11.447	At05	7408759	7410102
PeNAC066	ZX.05G0001190-mRNA-1	Pe05	5955648	5958062	AtNAC94	AT5G66300.1.Araport11.447	At05	26479766	26481528
PeNAC086	ZX.08G0021410-mRNA-1	Pe08	51373292	51382406	AtNAC84	AT5G39610.1.Araport11.447	At05	15858398	15859911
PeNAC086	ZX.08G0021410-mRNA-1	Pe08	51373292	51382406	AtNAC90	AT5G61430.1.Araport11.447	At05	24701062	24702787
PeNAC100	ZX.09G0014490-mRNA-1	Pe09	41524588	41527202	AtNAC77	AT5G13180.1.Araport11.447	At05	4196256	4197940
PeNAC045	ZX.01G0119950-mRNA-1	Pe01	225148150	225149359	ZjNAC5	rna-XM_025069886.1	Zj01	20030705	20042181	Ziziphus jujuba
PeNAC036	ZX.01G0072730-mRNA-1	Pe01	74366801	74368257	ZjNAC15	rna-XM_016022435.2	Zj03	21404875	21410284
PeNAC039	ZX.01G0100880-mRNA-1	Pe01	207999819	208002937	ZjNAC17	rna-XM_016023227.2	Zj03	26397290	26401299
PeNAC041	ZX.01G0105360-mRNA-1	Pe01	214023833	214025399	ZjNAC15	rna-XM_016022435.2	Zj03	21404875	21410284
PeNAC038	ZX.01G0098050-mRNA-1	Pe01	200585364	200587337	ZjNAC21	rna-XM_016024814.2	Zj04	12792065	12793911
PeNAC005	ZX.01G0007730-mRNA-1	Pe01	16996283	16998065	ZjNAC19	rna-XM_016023929.2	Zj04	4424886	4427255
PeNAC042	ZX.01G0106110-mRNA-1	Pe01	214570314	214571882	ZjNAC27	rna-XM_016027964.2	Zj05	24766298	24767389
PeNAC006	ZX.01G0008770-mRNA-1	Pe01	17586354	17587834	ZjNAC24	rna-XM_016026296.2	Zj05	3086357	3087940
PeNAC015	ZX.01G0029470-mRNA-1	Pe01	35556228	35558581	ZjNAC29	rna-XM_016028626.2	Zj06	203270	206204
PeNAC016	ZX.01G0031480-mRNA-1	Pe01	36811204	36812772	ZjNAC29	rna-XM_016028626.2	Zj06	203270	206204
PeNAC014	ZX.01G0026100-mRNA-1	Pe01	32219081	32221528	ZjNAC32	rna-XM_016030253.2	Zj06	11757517	11759867
PeNAC018	ZX.01G0035710-mRNA-1	Pe01	39209291	39210620	ZjNAC35	rna-XM_016033407.2	Zj08	1601925	1603723
PeNAC009	ZX.01G0011990-mRNA-1	Pe01	19128123	19130144	ZjNAC38	rna-XM_016035608.2	Zj08	19706052	19710818
PeNAC003	ZX.01G0004270-mRNA-1	Pe01	13274035	13276995	ZjNAC37	rna-XM_025076251.1	Zj08	5998073	6000867
PeNAC017	ZX.01G0035500-mRNA-1	Pe01	39090156	39111053	ZjNAC36	rna-XM_016033470.2	Zj08	1755221	1759075
PeNAC006	ZX.01G0008770-mRNA-1	Pe01	17586354	17587834	ZjNAC47	rna-XM_016038465.2	Zj09	25140458	25142080
PeNAC021	ZX.01G0043020-mRNA-1	Pe01	43760720	43762061	ZjNAC45	rna-XM_025077743.1	Zj09	22922274	22923322
PeNAC023	ZX.01G0046390-mRNA-1	Pe01	45621667	45622594	ZjNAC45	rna-XM_025077743.1	Zj09	22922274	22923322
PeNAC053	ZX.02G0014390-mRNA-1	Pe02	59415565	59420569	ZjNAC42	rna-XM_016037692.1	Zj09	17729144	17731079
PeNAC061	ZX.04G0001790-mRNA-1	Pe04	3669240	3674336	ZjNAC54	rna-XM_016043990.2	Zj12	11278988	11284611
PeNAC075	ZX.06G0021470-mRNA-1	Pe06	106964012	106965215	ZjNAC42	rna-XM_016037692.1	Zj09	17729144	17731079
PeNAC077	ZX.07G0008780-mRNA-1	Pe07	63523916	63529200	ZjNAC13	rna-XM_025071792.1	Zj03	6464337	6473254
PeNAC079	ZX.07G0014550-mRNA-1	Pe07	89809350	89810935	ZjNAC48	rna-XM_016039551.2	Zj10	11065374	11066974
PeNAC092	ZX.08G0042450-mRNA-1	Pe08	104087526	104088787	ZjNAC5	rna-XM_025069886.1	Zj01	20030705	20042181
PeNAC087	ZX.08G0024000-mRNA-1	Pe08	53222928	53224185	ZjNAC24	rna-XM_016026296.2	Zj05	3086357	3087940
PeNAC084	ZX.08G0013270-mRNA-1	Pe08	41401775	41404960	ZjNAC30	rna-XM_016028806.2	Zj06	1749229	1752893
PeNAC085	ZX.08G0015100-mRNA-1	Pe08	44473207	44475253	ZjNAC32	rna-XM_016030253.2	Zj06	11757517	11759867
PeNAC090	ZX.08G0027600-mRNA-1	Pe08	55299803	55300975	ZjNAC39	rna-XM_016035623.2	Zj08	20586684	20587875
PeNAC087	ZX.08G0024000-mRNA-1	Pe08	53222928	53224185	ZjNAC47	rna-XM_016038465.2	Zj09	25140458	25142080
PeNAC082	ZX.08G0005930-mRNA-1	Pe08	29016171	29020373	ZjNAC50	rna-XM_025078004.1	Zj10	18915456	18918989
PeNAC100	ZX.09G0014490-mRNA-1	Pe09	41524588	41527202	ZjNAC24	rna-XM_016026296.2	Zj05	3086357	3087940
PeNAC095	ZX.09G0005830-mRNA-1	Pe09	31170610	31174757	ZjNAC54	rna-XM_016043990.2	Zj12	11278988	11284611
PeNAC042	ZX.01G0106110-mRNA-1	Pe01	214570314	214571882	CsvNAC091	Csa1G009870.1	Csv01	1521553	1523175	Cucumis sativus (Cucumber)
PeNAC042	ZX.01G0106110-mRNA-1	Pe01	214570314	214571882	CsvNAC007	Csa1G038340.1	Csv01	3622961	3624424
PeNAC033	ZX.01G0069360-mRNA-1	Pe01	67598174	67599505	CsvNAC009	Csa1G023580.1	Csv01	2362747	2364551
PeNAC040	ZX.01G0103760-mRNA-1	Pe01	211866169	211868051	CsvNAC009	Csa1G023580.1	Csv01	2362747	2364551
PeNAC004	ZX.01G0007340-mRNA-1	Pe01	16824379	16826435	CsvNAC007	Csa1G038340.1	Csv01	3622961	3624424
PeNAC004	ZX.01G0007340-mRNA-1	Pe01	16824379	16826435	CsvNAC091	Csa1G009870.1	Csv01	1521553	1523175
PeNAC032	ZX.01G0066650-mRNA-1	Pe01	64155998	64158725	CsvNAC006	Csa1G032410.1	Csv01	3429694	3434454
PeNAC057	ZX.02G0025650-mRNA-1	Pe02	84960535	84963308	CsvNAC067	Csa1G076100.1	Csv01	7817126	7820595
PeNAC055	ZX.02G0019780-mRNA-1	Pe02	63666086	63671972	CsvNAC012	Csa1G165230.1	Csv01	10316615	10317890
PeNAC061	ZX.04G0001790-mRNA-1	Pe04	3669240	3674336	CsvNAC004	Csa1G575100.1	Csv01	21813186	21818242
PeNAC095	ZX.09G0005830-mRNA-1	Pe09	31170610	31174757	CsvNAC004	Csa1G575100.1	Csv01	21813186	21818242
PeNAC020	ZX.01G0040370-mRNA-1	Pe01	42310269	42313180	CsvNAC010	Csa2G376790.1	Csv02	18953858	18957538
PeNAC009	ZX.01G0011990-mRNA-1	Pe01	19128123	19130144	CsvNAC051	Csa2G327500.1	Csv02	14993027	14996719
PeNAC010	ZX.01G0012360-mRNA-1	Pe01	19289302	19298535	CsvNAC032	Csa2G338830.1	Csv02	15322955	15324935
PeNAC061	ZX.04G0001790-mRNA-1	Pe04	3669240	3674336	CsvNAC055	Csa2G000690.1	Csv02	397121	401891
PeNAC088	ZX.08G0025970-mRNA-1	Pe08	54197073	54199731	CsvNAC011	Csa2G408970.1	Csv02	21242475	21244961
PeNAC095	ZX.09G0005830-mRNA-1	Pe09	31170610	31174757	CsvNAC055	Csa2G000690.1	Csv02	397121	401891
PeNAC096	ZX.09G0008400-mRNA-1	Pe09	34008540	34010727	CsvNAC010	Csa2G376790.1	Csv02	18953858	18957538
PeNAC036	ZX.01G0072730-mRNA-1	Pe01	74366801	74368257	CsvNAC040	Csa3G175710.1	Csv03	11882493	11885939
PeNAC006	ZX.01G0008770-mRNA-1	Pe01	17586354	17587834	CsvNAC039	Csa3G560210.1	Csv03	21993132	21994352
PeNAC024	ZX.01G0047580-mRNA-1	Pe01	46286914	46289756	CsvNAC060	Csa3G113370.1	Csv03	5831352	5833505
PeNAC022	ZX.01G0044050-mRNA-1	Pe01	44304680	44307168	CsvNAC060	Csa3G113370.1	Csv03	5831352	5833505
PeNAC041	ZX.01G0105360-mRNA-1	Pe01	214023833	214025399	CsvNAC040	Csa3G175710.1	Csv03	11882493	11885939
PeNAC087	ZX.08G0024000-mRNA-1	Pe08	53222928	53224185	CsvNAC039	Csa3G560210.1	Csv03	21993132	21994352
PeNAC101	ZX.09G0017690-mRNA-1	Pe09	51685705	51688515	CsvNAC045	Csa3G100800.1	Csv03	5060883	5062551
PeNAC101	ZX.09G0017690-mRNA-1	Pe09	51685705	51688515	CsvNAC037	Csa3G852460.1	Csv03	35345851	35347381
PeNAC094	ZX.09G0002850-mRNA-1	Pe09	18300989	18303584	CsvNAC045	Csa3G100800.1	Csv03	5060883	5062551
PeNAC014	ZX.01G0026100-mRNA-1	Pe01	32219081	32221528	CsvNAC023	Csa4G361820.1	Csv04	14624274	14625865
PeNAC006	ZX.01G0008770-mRNA-1	Pe01	17586354	17587834	CsvNAC054	Csa4G011770.1	Csv04	1778535	1779524
PeNAC084	ZX.08G0013270-mRNA-1	Pe08	41401775	41404960	CsvNAC019	Csa4G639950.1	Csv04	21283664	21285681
PeNAC085	ZX.08G0015100-mRNA-1	Pe08	44473207	44475253	CsvNAC023	Csa4G361820.1	Csv04	14624274	14625865
PeNAC087	ZX.08G0024000-mRNA-1	Pe08	53222928	53224185	CsvNAC054	Csa4G011770.1	Csv04	1778535	1779524
PeNAC100	ZX.09G0014490-mRNA-1	Pe09	41524588	41527202	CsvNAC054	Csa4G011770.1	Csv04	1778535	1779524
PeNAC042	ZX.01G0106110-mRNA-1	Pe01	214570314	214571882	CsvNAC020	Csa5G637160.1	Csv05	26414541	26415722
PeNAC041	ZX.01G0105360-mRNA-1	Pe01	214023833	214025399	CsvNAC035	Csa5G160180.1	Csv05	5851417	5853295
PeNAC004	ZX.01G0007340-mRNA-1	Pe01	16824379	16826435	CsvNAC020	Csa5G637160.1	Csv05	26414541	26415722
PeNAC025	ZX.01G0048910-mRNA-1	Pe01	47997171	48000479	CsvNAC044	Csa5G324000.1	Csv05	13087797	13092276
PeNAC036	ZX.01G0072730-mRNA-1	Pe01	74366801	74368257	CsvNAC035	Csa5G160180.1	Csv05	5851417	5853295
PeNAC051	ZX.02G0007450-mRNA-1	Pe02	40672265	40674447	CsvNAC021	Csa5G646750.1	Csv05	27256238	27259417
PeNAC077	ZX.07G0008780-mRNA-1	Pe07	63523916	63529200	CsvNAC075	Csa5G622470.1	Csv05	24512246	24515927
PeNAC080	ZX.07G0021160-mRNA-1	Pe07	106496308	106497670	CsvNAC035	Csa5G160180.1	Csv05	5851417	5853295
PeNAC086	ZX.08G0021410-mRNA-1	Pe08	51373292	51382406	CsvNAC020	Csa5G637160.1	Csv05	26414541	26415722
PeNAC082	ZX.08G0005930-mRNA-1	Pe08	29016171	29020373	CsvNAC074	Csa5G608350.1	Csv05	23389352	23393449
PeNAC038	ZX.01G0098050-mRNA-1	Pe01	200585364	200587337	CsvNAC024	Csa6G452770.1	Csv06	21655428	21657463
PeNAC014	ZX.01G0026100-mRNA-1	Pe01	32219081	32221528	CsvNAC049	Csa6G382950.1	Csv06	17263033	17264793
PeNAC015	ZX.01G0029470-mRNA-1	Pe01	35556228	35558581	CsvNAC027	Csa6G355380.1	Csv06	15867026	15868902
PeNAC038	ZX.01G0098050-mRNA-1	Pe01	200585364	200587337	CsvNAC016	Csa6G425720.1	Csv06	19930645	19931512
PeNAC026	ZX.01G0049810-mRNA-1	Pe01	48832502	48844661	CsvNAC079	Csa6G139160.1	Csv06	9810467	9812984
PeNAC006	ZX.01G0008770-mRNA-1	Pe01	17586354	17587834	CsvNAC017	Csa6G092010.1	Csv06	6306721	6308263
PeNAC044	ZX.01G0119560-mRNA-1	Pe01	224899411	224899995	CsvNAC078	Csa6G135450.1	Csv06	9457509	9461941
PeNAC016	ZX.01G0031480-mRNA-1	Pe01	36811204	36812772	CsvNAC027	Csa6G355380.1	Csv06	15867026	15868902
PeNAC009	ZX.01G0011990-mRNA-1	Pe01	19128123	19130144	CsvNAC043	Csa6G483360.1	Csv06	22198836	22204132
PeNAC002	ZX.01G0003180-mRNA-1	Pe01	11176273	11178627	CsvNAC083	Csa6G505270.1	Csv06	25684860	25687158
PeNAC035	ZX.01G0071590-mRNA-1	Pe01	72752260	72753273	CsvNAC017	Csa6G092010.1	Csv06	6306721	6308263
PeNAC043	ZX.01G0108420-mRNA-1	Pe01	216133135	216134149	CsvNAC017	Csa6G092010.1	Csv06	6306721	6308263
PeNAC057	ZX.02G0025650-mRNA-1	Pe02	84960535	84963308	CsvNAC002	Csa6G518170.1	Csv06	27389854	27391634
PeNAC072	ZX.06G0004540-mRNA-1	Pe06	23511513	23513832	CsvNAC002	Csa6G518170.1	Csv06	27389854	27391634
PeNAC085	ZX.08G0015100-mRNA-1	Pe08	44473207	44475253	CsvNAC049	Csa6G382950.1	Csv06	17263033	17264793
PeNAC089	ZX.08G0026690-mRNA-1	Pe08	54675834	54688752	CsvNAC043	Csa6G483360.1	Csv06	22198836	22204132
PeNAC087	ZX.08G0024000-mRNA-1	Pe08	53222928	53224185	CsvNAC017	Csa6G092010.1	Csv06	6306721	6308263
PeNAC091	ZX.08G0027810-mRNA-1	Pe08	55381204	55383785	CsvNAC049	Csa6G382950.1	Csv06	17263033	17264793
PeNAC100	ZX.09G0014490-mRNA-1	Pe09	41524588	41527202	CsvNAC017	Csa6G092010.1	Csv06	6306721	6308263
PeNAC026	ZX.01G0049810-mRNA-1	Pe01	48832502	48844661	CsvNAC015	Csa7G237830.1	Csv07	8523317	8524826
PeNAC009	ZX.01G0011990-mRNA-1	Pe01	19128123	19130144	TcNAC005	transcript:Tc01v2_t011090.1	Tc01	7233256	7234255	Theobroma cacao
PeNAC018	ZX.01G0035710-mRNA-1	Pe01	39209291	39210620	TcNAC016	transcript:Tc01v2_t027980.1	Tc01	33166003	33167932
PeNAC014	ZX.01G0026100-mRNA-1	Pe01	32219081	32221528	TcNAC008	transcript:Tc01v2_t011960.1	Tc01	8009864	8012094
PeNAC023	ZX.01G0046390-mRNA-1	Pe01	45621667	45622594	TcNAC019	transcript:Tc02v2_t012010.1	Tc02	7512686	7513889
PeNAC021	ZX.01G0043020-mRNA-1	Pe01	43760720	43762061	TcNAC019	transcript:Tc02v2_t012010.1	Tc02	7512686	7513889
PeNAC043	ZX.01G0108420-mRNA-1	Pe01	216133135	216134149	TcNAC023	transcript:Tc02v2_t016800.1	Tc02	13732582	13734528
PeNAC035	ZX.01G0071590-mRNA-1	Pe01	72752260	72753273	TcNAC031	transcript:Tc03v2_t011240.1	Tc03	26290188	26291558
PeNAC042	ZX.01G0106110-mRNA-1	Pe01	214570314	214571882	TcNAC029	transcript:Tc03v2_t007590.1	Tc03	22121734	22123788
PeNAC043	ZX.01G0108420-mRNA-1	Pe01	216133135	216134149	TcNAC031	transcript:Tc03v2_t011240.1	Tc03	26290188	26291558
PeNAC036	ZX.01G0072730-mRNA-1	Pe01	74366801	74368257	TcNAC032	transcript:Tc03v2_t013020.1	Tc03	27518642	27523511
PeNAC033	ZX.01G0069360-mRNA-1	Pe01	67598174	67599505	TcNAC027	transcript:Tc03v2_t002580.1	Tc03	2326965	2329049
PeNAC036	ZX.01G0072730-mRNA-1	Pe01	74366801	74368257	TcNAC037	transcript:Tc03v2_t021400.1	Tc03	33011475	33016464
PeNAC018	ZX.01G0035710-mRNA-1	Pe01	39209291	39210620	TcNAC035	transcript:Tc03v2_t018190.1	Tc03	30913467	30915432
PeNAC040	ZX.01G0103760-mRNA-1	Pe01	211866169	211868051	TcNAC027	transcript:Tc03v2_t002580.1	Tc03	2326965	2329049
PeNAC004	ZX.01G0007340-mRNA-1	Pe01	16824379	16826435	TcNAC029	transcript:Tc03v2_t007590.1	Tc03	22121734	22123788
PeNAC039	ZX.01G0100880-mRNA-1	Pe01	207999819	208002937	TcNAC033	transcript:Tc03v2_t017510.1	Tc03	30507076	30509957
PeNAC046	ZX.01G0124150-mRNA-1	Pe01	230489426	230490776	TcNAC037	transcript:Tc03v2_t021400.1	Tc03	33011475	33016464
PeNAC042	ZX.01G0106110-mRNA-1	Pe01	214570314	214571882	TcNAC043	transcript:Tc04v2_t007250.1	Tc04	15884469	15886356
PeNAC005	ZX.01G0007730-mRNA-1	Pe01	16996283	16998065	TcNAC042	transcript:Tc04v2_t006750.1	Tc04	14821309	14823421
PeNAC004	ZX.01G0007340-mRNA-1	Pe01	16824379	16826435	TcNAC043	transcript:Tc04v2_t007250.1	Tc04	15884469	15886356
PeNAC006	ZX.01G0008770-mRNA-1	Pe01	17586354	17587834	TcNAC040	transcript:Tc04v2_t003640.1	Tc04	2749467	2751185
PeNAC008	ZX.01G0010000-mRNA-1	Pe01	18120368	18132026	TcNAC038	transcript:Tc04v2_t001660.1	Tc04	1204227	1208554
PeNAC007	ZX.01G0009760-mRNA-1	Pe01	17998438	18010077	TcNAC038	transcript:Tc04v2_t001660.1	Tc04	1204227	1208554
PeNAC025	ZX.01G0048910-mRNA-1	Pe01	47997171	48000479	TcNAC041	transcript:Tc04v2_t005070.1	Tc04	6109376	6113071
PeNAC030	ZX.01G0059700-mRNA-1	Pe01	57881442	57882904	TcNAC092	transcript:Tc09v2_t021470.1	Tc05	31834012	31836241
PeNAC020	ZX.01G0040370-mRNA-1	Pe01	42310269	42313180	TcNAC089	transcript:Tc09v2_t000390.1	Tc05	259789	262858
PeNAC038	ZX.01G0098050-mRNA-1	Pe01	200585364	200587337	TcNAC094	transcript:Tc09v2_t023340.1	Tc05	33895654	33897114
PeNAC038	ZX.01G0098050-mRNA-1	Pe01	200585364	200587337	TcNAC051	transcript:Tc05v2_t008150.1	Tc06	6493751	6495920
PeNAC027	ZX.01G0049870-mRNA-1	Pe01	48987801	48989056	TcNAC076	transcript:Tc07v2_t012370.1	Tc08	10586611	10590238
PeNAC014	ZX.01G0026100-mRNA-1	Pe01	32219081	32221528	TcNAC082	transcript:Tc08v2_t010930.1	Tc09	6751470	6753789
PeNAC049	ZX.02G0000540-mRNA-1	Pe02	1467235	1468705	TcNAC001	transcript:Tc01v2_t000720.1	Tc01	416641	418189
PeNAC054	ZX.02G0019640-mRNA-1	Pe02	63478416	63482864	TcNAC094	transcript:Tc09v2_t023340.1	Tc05	33895654	33897114
PeNAC057	ZX.02G0025650-mRNA-1	Pe02	84960535	84963308	TcNAC067	transcript:Tc06v2_t014880.1	Tc07	23476951	23479547
PeNAC058	ZX.02G0033670-mRNA-1	Pe02	137938703	137941490	TcNAC067	transcript:Tc06v2_t014880.1	Tc07	23476951	23479547
PeNAC051	ZX.02G0007450-mRNA-1	Pe02	40672265	40674447	TcNAC083	transcript:Tc08v2_t012280.1	Tc09	8899125	8902089
PeNAC052	ZX.02G0014000-mRNA-1	Pe02	58641330	58659908	TcNAC098	transcript:Tc10v2_t007280.1	Tc10	5224060	5230189
PeNAC061	ZX.04G0001790-mRNA-1	Pe04	3669240	3674336	TcNAC090	transcript:Tc09v2_t008450.1	Tc05	5062875	5069131
PeNAC075	ZX.06G0021470-mRNA-1	Pe06	106964012	106965215	TcNAC001	transcript:Tc01v2_t000720.1	Tc01	416641	418189
PeNAC075	ZX.06G0021470-mRNA-1	Pe06	106964012	106965215	TcNAC017	transcript:Tc02v2_t003860.1	Tc02	2457373	2459141
PeNAC071	ZX.06G0004520-mRNA-1	Pe06	23459916	23460583	TcNAC066	transcript:Tc06v2_t014860.1	Tc07	23466994	23468382
PeNAC072	ZX.06G0004540-mRNA-1	Pe06	23511513	23513832	TcNAC067	transcript:Tc06v2_t014880.1	Tc07	23476951	23479547
PeNAC079	ZX.07G0014550-mRNA-1	Pe07	89809350	89810935	TcNAC024	transcript:Tc02v2_t029510.1	Tc02	40054951	40056432
PeNAC080	ZX.07G0021160-mRNA-1	Pe07	106496308	106497670	TcNAC037	transcript:Tc03v2_t021400.1	Tc03	33011475	33016464
PeNAC089	ZX.08G0026690-mRNA-1	Pe08	54675834	54688752	TcNAC005	transcript:Tc01v2_t011090.1	Tc01	7233256	7234255
PeNAC083	ZX.08G0010990-mRNA-1	Pe08	37491750	37495892	TcNAC011	transcript:Tc01v2_t021320.1	Tc01	27010493	27014670
PeNAC090	ZX.08G0027600-mRNA-1	Pe08	55299803	55300975	TcNAC007	transcript:Tc01v2_t011430.1	Tc01	7520901	7522190
PeNAC085	ZX.08G0015100-mRNA-1	Pe08	44473207	44475253	TcNAC008	transcript:Tc01v2_t011960.1	Tc01	8009864	8012094
PeNAC091	ZX.08G0027810-mRNA-1	Pe08	55381204	55383785	TcNAC008	transcript:Tc01v2_t011960.1	Tc01	8009864	8012094
PeNAC088	ZX.08G0025970-mRNA-1	Pe08	54197073	54199731	TcNAC021	transcript:Tc02v2_t015820.1	Tc02	11734635	11737212
PeNAC086	ZX.08G0021410-mRNA-1	Pe08	51373292	51382406	TcNAC029	transcript:Tc03v2_t007590.1	Tc03	22121734	22123788
PeNAC087	ZX.08G0024000-mRNA-1	Pe08	53222928	53224185	TcNAC040	transcript:Tc04v2_t003640.1	Tc04	2749467	2751185
PeNAC093	ZX.08G0042690-mRNA-1	Pe08	104851354	104853500	TcNAC077	transcript:Tc07v2_t015220.1	Tc08	20605796	20609234
PeNAC085	ZX.08G0015100-mRNA-1	Pe08	44473207	44475253	TcNAC082	transcript:Tc08v2_t010930.1	Tc09	6751470	6753789
PeNAC084	ZX.08G0013270-mRNA-1	Pe08	41401775	41404960	TcNAC079	transcript:Tc08v2_t000300.1	Tc09	186289	189205
PeNAC100	ZX.09G0014490-mRNA-1	Pe09	41524588	41527202	TcNAC023	transcript:Tc02v2_t016800.1	Tc02	13732582	13734528
PeNAC100	ZX.09G0014490-mRNA-1	Pe09	41524588	41527202	TcNAC031	transcript:Tc03v2_t011240.1	Tc03	26290188	26291558
PeNAC100	ZX.09G0014490-mRNA-1	Pe09	41524588	41527202	TcNAC040	transcript:Tc04v2_t003640.1	Tc04	2749467	2751185
PeNAC096	ZX.09G0008400-mRNA-1	Pe09	34008540	34010727	TcNAC089	transcript:Tc09v2_t000390.1	Tc05	259789	262858
PeNAC095	ZX.09G0005830-mRNA-1	Pe09	31170610	31174757	TcNAC090	transcript:Tc09v2_t008450.1	Tc05	5062875	5069131
PeNAC101	ZX.09G0017690-mRNA-1	Pe09	51685705	51688515	TcNAC070	transcript:Tc07v2_t006370.1	Tc08	4397246	4399521
PeNAC094	ZX.09G0002850-mRNA-1	Pe09	18300989	18303584	TcNAC071	transcript:Tc07v2_t006380.1	Tc08	4411585	4413336
