# Supplementary material for: Genome-wide identification and comprehensive analyses of NAC transcription factor gene family and expression analysis under Fusarium kyushuense and drought stress conditions in Passiflora edulis
Source: Front Plant Sci. 2022 Aug 25;13:972734. doi: 10.3389/fpls.2022.972734 (PMC9453495; doi:10.3389/fpls.2022.972734)
Supplement: Supplementary file 1 [file Data_Sheet_1.ZIP › Supplementary Material/Supplementary Table 7.xlsx]

## Sheet: Supplementary Table 7
Supplementary Table 7. The multicollinearity and related information of PeNAC genes with the genomes of Populus trichocarpa, Ziziphus jujuba, Theobroma cacao, Arabidopsis thaliana, Cucumis sativus, Oryza sativa and Arachis hypogaea.
PeNAC Gene name	Gene ID	Chr	Start	End	Gene ID	Chr	Start	End	Specie name
PeNAC042	ZX.01G0106110-mRNA-1	Pe01	214570314	214571882	arahy.Tifrunner.gnm1.ann1.L9IK9Y.1	Ah01	110960045	110961987	Arachis hypogaea (Peanut)
PeNAC080	ZX.07G0021160-mRNA-1	Pe07	106496308	106497670	arahy.Tifrunner.gnm1.ann1.2L619Y.2	Ah01	44477833	44482133
PeNAC018	ZX.01G0035710-mRNA-1	Pe01	39209291	39210620	arahy.Tifrunner.gnm1.ann1.LV3APC.1	Ah02	4991065	4994322
PeNAC017	ZX.01G0035500-mRNA-1	Pe01	39090156	39111053	arahy.Tifrunner.gnm1.ann1.351IJG.1	Ah02	5701534	5706147
PeNAC035	ZX.01G0071590-mRNA-1	Pe01	72752260	72753273	arahy.Tifrunner.gnm1.ann1.Z03JM7.1	Ah03	115179052	115180523
PeNAC023	ZX.01G0046390-mRNA-1	Pe01	45621667	45622594	arahy.Tifrunner.gnm1.ann1.FKL2A7.1	Ah03	138316535	138318357
PeNAC021	ZX.01G0043020-mRNA-1	Pe01	43760720	43762061	arahy.Tifrunner.gnm1.ann1.FKL2A7.1	Ah03	138316535	138318357
PeNAC043	ZX.01G0108420-mRNA-1	Pe01	216133135	216134149	arahy.Tifrunner.gnm1.ann1.Z03JM7.1	Ah03	115179052	115180523
PeNAC010	ZX.01G0012360-mRNA-1	Pe01	19289302	19298535	arahy.Tifrunner.gnm1.ann1.GTTL2Q.1	Ah03	119094895	119098751
PeNAC009	ZX.01G0011990-mRNA-1	Pe01	19128123	19130144	arahy.Tifrunner.gnm1.ann1.D4BTID.2	Ah03	120646809	120651151
PeNAC014	ZX.01G0026100-mRNA-1	Pe01	32219081	32221528	arahy.Tifrunner.gnm1.ann1.WPHD30.1	Ah03	119219928	119222377
PeNAC025	ZX.01G0048910-mRNA-1	Pe01	47997171	48000479	arahy.Tifrunner.gnm1.ann1.JBNT97.1	Ah03	131298982	131303032
PeNAC051	ZX.02G0007450-mRNA-1	Pe02	40672265	40674447	arahy.Tifrunner.gnm1.ann1.4435CX.1	Ah03	11227097	11229643
PeNAC053	ZX.02G0014390-mRNA-1	Pe02	59415565	59420569	arahy.Tifrunner.gnm1.ann1.D8MM68.1	Ah03	7788681	7790903
PeNAC057	ZX.02G0025650-mRNA-1	Pe02	84960535	84963308	arahy.Tifrunner.gnm1.ann1.V6VDUM.1	Ah03	22261119	22266410
PeNAC091	ZX.08G0027810-mRNA-1	Pe08	55381204	55383785	arahy.Tifrunner.gnm1.ann1.WPHD30.1	Ah03	119219928	119222377
PeNAC090	ZX.08G0027600-mRNA-1	Pe08	55299803	55300975	arahy.Tifrunner.gnm1.ann1.3GEX4P.1	Ah03	120056207	120057711
PeNAC085	ZX.08G0015100-mRNA-1	Pe08	44473207	44475253	arahy.Tifrunner.gnm1.ann1.WPHD30.1	Ah03	119219928	119222377
PeNAC089	ZX.08G0026690-mRNA-1	Pe08	54675834	54688752	arahy.Tifrunner.gnm1.ann1.H0R63D.1	Ah03	120691020	120698678
PeNAC095	ZX.09G0005830-mRNA-1	Pe09	31170610	31174757	arahy.Tifrunner.gnm1.ann1.G3FV2L.1	Ah03	32455211	32459113
PeNAC086	ZX.08G0021410-mRNA-1	Pe08	51373292	51382406	arahy.Tifrunner.gnm1.ann1.7G7SK7.1	Ah04	123511467	123513398
PeNAC033	ZX.01G0069360-mRNA-1	Pe01	67598174	67599505	arahy.Tifrunner.gnm1.ann1.CTTQ97.1	Ah05	99556720	99560479
PeNAC040	ZX.01G0103760-mRNA-1	Pe01	211866169	211868051	arahy.Tifrunner.gnm1.ann1.CTTQ97.1	Ah05	99556720	99560479
PeNAC061	ZX.04G0001790-mRNA-1	Pe04	3669240	3674336	arahy.Tifrunner.gnm1.ann1.UX5JN7.1	Ah05	95117452	95123223
PeNAC082	ZX.08G0005930-mRNA-1	Pe08	29016171	29020373	arahy.Tifrunner.gnm1.ann1.XMHS8A.1	Ah05	109971298	109975961
PeNAC095	ZX.09G0005830-mRNA-1	Pe09	31170610	31174757	arahy.Tifrunner.gnm1.ann1.UX5JN7.1	Ah05	95117452	95123223
PeNAC038	ZX.01G0098050-mRNA-1	Pe01	200585364	200587337	arahy.Tifrunner.gnm1.ann1.A5ASCL.1	Ah06	75207121	75209243
PeNAC008	ZX.01G0010000-mRNA-1	Pe01	18120368	18132026	arahy.Tifrunner.gnm1.ann1.K4491K.1	Ah06	104660122	104664605
PeNAC084	ZX.08G0013270-mRNA-1	Pe08	41401775	41404960	arahy.Tifrunner.gnm1.ann1.5AD6K9.1	Ah06	113391621	113395838
PeNAC025	ZX.01G0048910-mRNA-1	Pe01	47997171	48000479	arahy.Tifrunner.gnm1.ann1.XKF840.1	Ah07	14476515	14482811
PeNAC039	ZX.01G0100880-mRNA-1	Pe01	207999819	208002937	arahy.Tifrunner.gnm1.ann1.MFVS6B.1	Ah07	25230677	25235223
PeNAC038	ZX.01G0098050-mRNA-1	Pe01	200585364	200587337	arahy.Tifrunner.gnm1.ann1.YXGX3A.1	Ah08	30758971	30760629
PeNAC015	ZX.01G0029470-mRNA-1	Pe01	35556228	35558581	arahy.Tifrunner.gnm1.ann1.KK00U0.1	Ah08	4243923	4245422
PeNAC030	ZX.01G0059700-mRNA-1	Pe01	57881442	57882904	arahy.Tifrunner.gnm1.ann1.JUA047.1	Ah08	28456146	28457404
PeNAC042	ZX.01G0106110-mRNA-1	Pe01	214570314	214571882	arahy.Tifrunner.gnm1.ann1.L5HHP2.1	Ah08	51200843	51202462
PeNAC016	ZX.01G0031480-mRNA-1	Pe01	36811204	36812772	arahy.Tifrunner.gnm1.ann1.KK00U0.1	Ah08	4243923	4245422
PeNAC091	ZX.08G0027810-mRNA-1	Pe08	55381204	55383785	arahy.Tifrunner.gnm1.ann1.VCF3H0.1	Ah08	48032457	48035512
PeNAC094	ZX.09G0002850-mRNA-1	Pe09	18300989	18303584	arahy.Tifrunner.gnm1.ann1.FU1JML.2	Ah08	38900848	38903278
PeNAC077	ZX.07G0008780-mRNA-1	Pe07	63523916	63529200	arahy.Tifrunner.gnm1.ann1.A3J7SX.1	Ah09	105602763	105609144
PeNAC082	ZX.08G0005930-mRNA-1	Pe08	29016171	29020373	arahy.Tifrunner.gnm1.ann1.UCK419.1	Ah09	120314039	120317924
PeNAC021	ZX.01G0043020-mRNA-1	Pe01	43760720	43762061	arahy.Tifrunner.gnm1.ann1.NLE5K3.1	Ah10	5667472	5669359
PeNAC023	ZX.01G0046390-mRNA-1	Pe01	45621667	45622594	arahy.Tifrunner.gnm1.ann1.NLE5K3.1	Ah10	5667472	5669359
PeNAC009	ZX.01G0011990-mRNA-1	Pe01	19128123	19130144	arahy.Tifrunner.gnm1.ann1.MI72XM.1	Ah10	91687223	91690640
PeNAC020	ZX.01G0040370-mRNA-1	Pe01	42310269	42313180	arahy.Tifrunner.gnm1.ann1.332M63.1	Ah10	102674029	102677702
PeNAC057	ZX.02G0025650-mRNA-1	Pe02	84960535	84963308	arahy.Tifrunner.gnm1.ann1.V9YDBD.1	Ah10	2052797	2056222
PeNAC072	ZX.06G0004540-mRNA-1	Pe06	23511513	23513832	arahy.Tifrunner.gnm1.ann1.V9YDBD.1	Ah10	2052797	2056222
PeNAC089	ZX.08G0026690-mRNA-1	Pe08	54675834	54688752	arahy.Tifrunner.gnm1.ann1.GI519K.2	Ah10	91429258	91438669
PeNAC096	ZX.09G0008400-mRNA-1	Pe09	34008540	34010727	arahy.Tifrunner.gnm1.ann1.332M63.1	Ah10	102674029	102677702
PeNAC024	ZX.01G0047580-mRNA-1	Pe01	46286914	46289756	arahy.Tifrunner.gnm1.ann1.JE37KP.1	Ah11	135087591	135090066
PeNAC080	ZX.07G0021160-mRNA-1	Pe07	106496308	106497670	arahy.Tifrunner.gnm1.ann1.05SHD0.1	Ah11	53546421	53550826
PeNAC018	ZX.01G0035710-mRNA-1	Pe01	39209291	39210620	arahy.Tifrunner.gnm1.ann1.7GZ1C0.1	Ah12	6271947	6275241
PeNAC017	ZX.01G0035500-mRNA-1	Pe01	39090156	39111053	arahy.Tifrunner.gnm1.ann1.1IJJ7X.1	Ah12	7116916	7121461
PeNAC035	ZX.01G0071590-mRNA-1	Pe01	72752260	72753273	arahy.Tifrunner.gnm1.ann1.M99KVR.1	Ah13	117576839	117578079
PeNAC023	ZX.01G0046390-mRNA-1	Pe01	45621667	45622594	arahy.Tifrunner.gnm1.ann1.RC5QY0.1	Ah13	141206124	141208762
PeNAC021	ZX.01G0043020-mRNA-1	Pe01	43760720	43762061	arahy.Tifrunner.gnm1.ann1.RC5QY0.1	Ah13	141206124	141208762
PeNAC043	ZX.01G0108420-mRNA-1	Pe01	216133135	216134149	arahy.Tifrunner.gnm1.ann1.M99KVR.1	Ah13	117576839	117578079
PeNAC042	ZX.01G0106110-mRNA-1	Pe01	214570314	214571882	arahy.Tifrunner.gnm1.ann1.2MPS86.1	Ah13	210008	211705
PeNAC010	ZX.01G0012360-mRNA-1	Pe01	19289302	19298535	arahy.Tifrunner.gnm1.ann1.9C2QS4.1	Ah13	121754823	121758497
PeNAC014	ZX.01G0026100-mRNA-1	Pe01	32219081	32221528	arahy.Tifrunner.gnm1.ann1.X47CQ0.1	Ah13	121867204	121869706
PeNAC051	ZX.02G0007450-mRNA-1	Pe02	40672265	40674447	arahy.Tifrunner.gnm1.ann1.4QZT53.1	Ah13	14914686	14916941
PeNAC057	ZX.02G0025650-mRNA-1	Pe02	84960535	84963308	arahy.Tifrunner.gnm1.ann1.FD63AG.1	Ah13	131061979	131066907
PeNAC053	ZX.02G0014390-mRNA-1	Pe02	59415565	59420569	arahy.Tifrunner.gnm1.ann1.0R0FR4.1	Ah13	10984253	10986785
PeNAC072	ZX.06G0004540-mRNA-1	Pe06	23511513	23513832	arahy.Tifrunner.gnm1.ann1.FD63AG.1	Ah13	131061979	131066907
PeNAC091	ZX.08G0027810-mRNA-1	Pe08	55381204	55383785	arahy.Tifrunner.gnm1.ann1.X47CQ0.1	Ah13	121867204	121869706
PeNAC089	ZX.08G0026690-mRNA-1	Pe08	54675834	54688752	arahy.Tifrunner.gnm1.ann1.P4XMCK.1	Ah13	123473331	123481694
PeNAC095	ZX.09G0005830-mRNA-1	Pe09	31170610	31174757	arahy.Tifrunner.gnm1.ann1.24LKGZ.1	Ah13	34282808	34286593
PeNAC040	ZX.01G0103760-mRNA-1	Pe01	211866169	211868051	arahy.Tifrunner.gnm1.ann1.BX5EMB.1	Ah15	145545939	145550107
PeNAC033	ZX.01G0069360-mRNA-1	Pe01	67598174	67599505	arahy.Tifrunner.gnm1.ann1.BX5EMB.1	Ah15	145545939	145550107
PeNAC008	ZX.01G0010000-mRNA-1	Pe01	18120368	18132026	arahy.Tifrunner.gnm1.ann1.BA4K4E.1	Ah15	153060275	153064093
PeNAC061	ZX.04G0001790-mRNA-1	Pe04	3669240	3674336	arahy.Tifrunner.gnm1.ann1.T50ENK.1	Ah15	150435587	150441902
PeNAC082	ZX.08G0005930-mRNA-1	Pe08	29016171	29020373	arahy.Tifrunner.gnm1.ann1.919QYJ.2	Ah15	119586355	119591026
PeNAC095	ZX.09G0005830-mRNA-1	Pe09	31170610	31174757	arahy.Tifrunner.gnm1.ann1.T50ENK.1	Ah15	150435587	150441902
PeNAC008	ZX.01G0010000-mRNA-1	Pe01	18120368	18132026	arahy.Tifrunner.gnm1.ann1.JHHH6T.1	Ah16	136652644	136656818
PeNAC038	ZX.01G0098050-mRNA-1	Pe01	200585364	200587337	arahy.Tifrunner.gnm1.ann1.ZDQ75D.1	Ah16	100258873	100260783
PeNAC084	ZX.08G0013270-mRNA-1	Pe08	41401775	41404960	arahy.Tifrunner.gnm1.ann1.Z8VU36.1	Ah16	152695626	152700210
PeNAC015	ZX.01G0029470-mRNA-1	Pe01	35556228	35558581	arahy.Tifrunner.gnm1.ann1.GPRR9Y.1	Ah17	102371105	102372749
PeNAC025	ZX.01G0048910-mRNA-1	Pe01	47997171	48000479	arahy.Tifrunner.gnm1.ann1.1GPE0T.1	Ah17	18202760	18208274
PeNAC016	ZX.01G0031480-mRNA-1	Pe01	36811204	36812772	arahy.Tifrunner.gnm1.ann1.GPRR9Y.1	Ah17	102371105	102372749
PeNAC039	ZX.01G0100880-mRNA-1	Pe01	207999819	208002937	arahy.Tifrunner.gnm1.ann1.H91V8V.1	Ah17	31791029	31795578
PeNAC014	ZX.01G0026100-mRNA-1	Pe01	32219081	32221528	arahy.Tifrunner.gnm1.ann1.JBU48Q.1	Ah17	127095480	127097548
PeNAC085	ZX.08G0015100-mRNA-1	Pe08	44473207	44475253	arahy.Tifrunner.gnm1.ann1.JBU48Q.1	Ah17	127095480	127097548
PeNAC038	ZX.01G0098050-mRNA-1	Pe01	200585364	200587337	arahy.Tifrunner.gnm1.ann1.5P3U81.1	Ah18	6544944	6546522
PeNAC035	ZX.01G0071590-mRNA-1	Pe01	72752260	72753273	arahy.Tifrunner.gnm1.ann1.7QMU6B.1	Ah18	134197801	134200379
PeNAC043	ZX.01G0108420-mRNA-1	Pe01	216133135	216134149	arahy.Tifrunner.gnm1.ann1.7QMU6B.1	Ah18	134197801	134200379
PeNAC030	ZX.01G0059700-mRNA-1	Pe01	57881442	57882904	arahy.Tifrunner.gnm1.ann1.TCTP66.1	Ah18	4207014	4208270
PeNAC044	ZX.01G0119560-mRNA-1	Pe01	224899411	224899995	arahy.Tifrunner.gnm1.ann1.RU4C7B.1	Ah18	101051702	101056198
PeNAC054	ZX.02G0019640-mRNA-1	Pe02	63478416	63482864	arahy.Tifrunner.gnm1.ann1.5P3U81.1	Ah18	6544944	6546522
PeNAC091	ZX.08G0027810-mRNA-1	Pe08	55381204	55383785	arahy.Tifrunner.gnm1.ann1.2FYA1K.1	Ah18	132283392	132286467
PeNAC087	ZX.08G0024000-mRNA-1	Pe08	53222928	53224185	arahy.Tifrunner.gnm1.ann1.7QMU6B.1	Ah18	134197801	134200379
PeNAC078	ZX.07G0008800-mRNA-1	Pe07	63533831	63537472	arahy.Tifrunner.gnm1.ann1.2I3PJC.1	Ah19	137577569	137583637
PeNAC077	ZX.07G0008780-mRNA-1	Pe07	63523916	63529200	arahy.Tifrunner.gnm1.ann1.FFKU3L.1	Ah19	137608277	137611863
PeNAC082	ZX.08G0005930-mRNA-1	Pe08	29016171	29020373	arahy.Tifrunner.gnm1.ann1.13C0EN.1	Ah19	141984145	141988045
PeNAC021	ZX.01G0043020-mRNA-1	Pe01	43760720	43762061	arahy.Tifrunner.gnm1.ann1.VI6QZG.1	Ah20	10819554	10821059
PeNAC023	ZX.01G0046390-mRNA-1	Pe01	45621667	45622594	arahy.Tifrunner.gnm1.ann1.VI6QZG.1	Ah20	10819554	10821059
PeNAC009	ZX.01G0011990-mRNA-1	Pe01	19128123	19130144	arahy.Tifrunner.gnm1.ann1.G1V3KR.1	Ah20	114021919	114025341
PeNAC020	ZX.01G0040370-mRNA-1	Pe01	42310269	42313180	arahy.Tifrunner.gnm1.ann1.WB1HDB.1	Ah20	126391431	126395275
PeNAC057	ZX.02G0025650-mRNA-1	Pe02	84960535	84963308	arahy.Tifrunner.gnm1.ann1.QL5RCW.1	Ah20	4143171	4146189
PeNAC072	ZX.06G0004540-mRNA-1	Pe06	23511513	23513832	arahy.Tifrunner.gnm1.ann1.QL5RCW.1	Ah20	4143171	4146189
PeNAC089	ZX.08G0026690-mRNA-1	Pe08	54675834	54688752	arahy.Tifrunner.gnm1.ann1.T69UQ6.1	Ah20	113751870	113761403
PeNAC096	ZX.09G0008400-mRNA-1	Pe09	34008540	34010727	arahy.Tifrunner.gnm1.ann1.WB1HDB.1	Ah20	126391431	126395275
PeNAC014	ZX.01G0026100-mRNA-1	Pe01	32219081	32221528	AT1G77450.1.Araport11.447	At01	29099839	29101759	Arabidopsis thaliana
PeNAC029	ZX.01G0056180-mRNA-1	Pe01	55437586	55438893	AT1G71930.2.Araport11.447	At01	27074702	27077991
PeNAC005	ZX.01G0007730-mRNA-1	Pe01	16996283	16998065	AT1G26870.1.Araport11.447	At01	9312936	9315122
PeNAC036	ZX.01G0072730-mRNA-1	Pe01	74366801	74368257	AT1G62700.1.Araport11.447	At01	23215953	23219209
PeNAC017	ZX.01G0035500-mRNA-1	Pe01	39090156	39111053	AT1G01010.1.Araport11.447	At01	3631	5899
PeNAC045	ZX.01G0119950-mRNA-1	Pe01	225148150	225149359	AT1G79580.2.Araport11.447	At01	29940803	29943498
PeNAC036	ZX.01G0072730-mRNA-1	Pe01	74366801	74368257	AT1G12260.1.Araport11.447	At01	4162826	4165928
PeNAC003	ZX.01G0004270-mRNA-1	Pe01	13274035	13276995	AT1G56010.2.Araport11.447	At01	20946571	20949281
PeNAC015	ZX.01G0029470-mRNA-1	Pe01	35556228	35558581	AT1G76420.1.Araport11.447	At01	28671806	28674045
PeNAC017	ZX.01G0035500-mRNA-1	Pe01	39090156	39111053	AT1G02270.1.Araport11.447	At01	443118	446296
PeNAC016	ZX.01G0031480-mRNA-1	Pe01	36811204	36812772	AT1G76420.1.Araport11.447	At01	28671806	28674045
PeNAC025	ZX.01G0048910-mRNA-1	Pe01	47997171	48000479	AT1G65910.1.Araport11.447	At01	24520668	24524260
PeNAC027	ZX.01G0049870-mRNA-1	Pe01	48987801	48989056	AT1G56010.2.Araport11.447	At01	20946571	20949281
PeNAC057	ZX.02G0025650-mRNA-1	Pe02	84960535	84963308	AT1G28470.1.Araport11.447	At01	10010124	10012258
PeNAC082	ZX.08G0005930-mRNA-1	Pe08	29016171	29020373	AT1G25580.1.Araport11.447	At01	8996714	8999917
PeNAC085	ZX.08G0015100-mRNA-1	Pe08	44473207	44475253	AT1G77450.1.Araport11.447	At01	29099839	29101759
PeNAC094	ZX.09G0002850-mRNA-1	Pe09	18300989	18303584	AT1G52890.1.Araport11.447	At01	19696923	19698482
PeNAC020	ZX.01G0040370-mRNA-1	Pe01	42310269	42313180	AT2G24430.1.Araport11.447	At02	10383497	10386625
PeNAC018	ZX.01G0035710-mRNA-1	Pe01	39209291	39210620	AT2G46770.1.Araport11.447	At02	19220725	19222916
PeNAC024	ZX.01G0047580-mRNA-1	Pe01	46286914	46289756	AT2G02450.2.Araport11.447	At02	647538	650820
PeNAC053	ZX.02G0014390-mRNA-1	Pe02	59415565	59420569	AT2G17040.1.Araport11.447	At02	7406911	7408393
PeNAC075	ZX.06G0021470-mRNA-1	Pe06	106964012	106965215	AT2G17040.1.Araport11.447	At02	7406911	7408393
PeNAC096	ZX.09G0008400-mRNA-1	Pe09	34008540	34010727	AT2G24430.1.Araport11.447	At02	10383497	10386625
PeNAC008	ZX.01G0010000-mRNA-1	Pe01	18120368	18132026	AT3G27550.2.Araport11.447	At03	10207727	10210231
PeNAC032	ZX.01G0066650-mRNA-1	Pe01	64155998	64158725	AT3G17730.1.Araport11.447	At03	6064272	6066180
PeNAC042	ZX.01G0106110-mRNA-1	Pe01	214570314	214571882	AT3G29035.1.Araport11.447	At03	11033665	11035308
PeNAC026	ZX.01G0049810-mRNA-1	Pe01	48832502	48844661	AT3G12910.1.Araport11.447	At03	4109375	4110849
PeNAC027	ZX.01G0049870-mRNA-1	Pe01	48987801	48989056	AT3G12977.1.Araport11.447	At03	4143524	4146037
PeNAC040	ZX.01G0103760-mRNA-1	Pe01	211866169	211868051	AT3G18400.1.Araport11.447	At03	6318409	6320712
PeNAC007	ZX.01G0009760-mRNA-1	Pe01	17998438	18010077	AT3G27550.2.Araport11.447	At03	10207727	10210231
PeNAC004	ZX.01G0007340-mRNA-1	Pe01	16824379	16826435	AT3G29035.1.Araport11.447	At03	11033665	11035308
PeNAC008	ZX.01G0010000-mRNA-1	Pe01	18120368	18132026	AT3G01600.1.Araport11.447	At03	229075	231517
PeNAC025	ZX.01G0048910-mRNA-1	Pe01	47997171	48000479	AT3G03200.1.Araport11.447	At03	734892	738629
PeNAC018	ZX.01G0035710-mRNA-1	Pe01	39209291	39210620	AT3G61910.1.Araport11.447	At03	22929006	22930456
PeNAC086	ZX.08G0021410-mRNA-1	Pe08	51373292	51382406	AT3G29035.1.Araport11.447	At03	11033665	11035308
PeNAC094	ZX.09G0002850-mRNA-1	Pe09	18300989	18303584	AT3G15500.1.Araport11.447	At03	5234457	5236196
PeNAC017	ZX.01G0035500-mRNA-1	Pe01	39090156	39111053	AT4G01520.1.Araport11.447	At04	656407	659178
PeNAC053	ZX.02G0014390-mRNA-1	Pe02	59415565	59420569	AT4G38400.1.Araport11.447	At04	17978422	17979740
PeNAC061	ZX.04G0001790-mRNA-1	Pe04	3669240	3674336	AT4G29230.1.Araport11.447	At04	14409772	14415423
PeNAC068	ZX.05G0020700-mRNA-1	Pe05	113741000	113749751	AT4G01520.1.Araport11.447	At04	656407	659178
PeNAC088	ZX.08G0025970-mRNA-1	Pe08	54197073	54199731	AT4G28500.1.Araport11.447	At04	14082660	14084553
PeNAC095	ZX.09G0005830-mRNA-1	Pe09	31170610	31174757	AT4G29230.1.Araport11.447	At04	14409772	14415423
PeNAC094	ZX.09G0002850-mRNA-1	Pe09	18300989	18303584	AT4G27410.3.Araport11.447	At04	13707900	13709013
PeNAC035	ZX.01G0071590-mRNA-1	Pe01	72752260	72753273	AT5G50820.1.Araport11.447	At05	20679222	20680274
PeNAC004	ZX.01G0007340-mRNA-1	Pe01	16824379	16826435	AT5G39610.1.Araport11.447	At05	15858398	15859911
PeNAC008	ZX.01G0010000-mRNA-1	Pe01	18120368	18132026	AT5G14490.3.Araport11.447	At05	4670561	4672072
PeNAC042	ZX.01G0106110-mRNA-1	Pe01	214570314	214571882	AT5G07680.1.Araport11.447	At05	2435795	2437661
PeNAC004	ZX.01G0007340-mRNA-1	Pe01	16824379	16826435	AT5G61430.1.Araport11.447	At05	24701062	24702787
PeNAC007	ZX.01G0009760-mRNA-1	Pe01	17998438	18010077	AT5G14490.3.Araport11.447	At05	4670561	4672072
PeNAC006	ZX.01G0008770-mRNA-1	Pe01	17586354	17587834	AT5G41090.1.Araport11.447	At05	16445655	16446673
PeNAC042	ZX.01G0106110-mRNA-1	Pe01	214570314	214571882	AT5G61430.1.Araport11.447	At05	24701062	24702787
PeNAC010	ZX.01G0012360-mRNA-1	Pe01	19289302	19298535	AT5G63790.2.Araport11.447	At05	25526887	25528281
PeNAC009	ZX.01G0011990-mRNA-1	Pe01	19128123	19130144	AT5G64060.1.Araport11.447	At05	25633455	25635789
PeNAC025	ZX.01G0048910-mRNA-1	Pe01	47997171	48000479	AT5G17260.1.Araport11.447	At05	5675184	5678175
PeNAC039	ZX.01G0100880-mRNA-1	Pe01	207999819	208002937	AT5G24590.2.Araport11.447	At05	8416375	8419076
PeNAC038	ZX.01G0098050-mRNA-1	Pe01	200585364	200587337	AT5G22380.1.Araport11.447	At05	7408759	7410102
PeNAC054	ZX.02G0019640-mRNA-1	Pe02	63478416	63482864	AT5G22380.1.Araport11.447	At05	7408759	7410102
PeNAC061	ZX.04G0001790-mRNA-1	Pe04	3669240	3674336	AT5G56620.3.Araport11.447	At05	22917934	22921499
PeNAC066	ZX.05G0001190-mRNA-1	Pe05	5955648	5958062	AT5G66300.1.Araport11.447	At05	26479766	26481528
PeNAC077	ZX.07G0008780-mRNA-1	Pe07	63523916	63529200	AT5G04395.1.Araport11.447	At05	1241555	1242374
PeNAC086	ZX.08G0021410-mRNA-1	Pe08	51373292	51382406	AT5G39610.1.Araport11.447	At05	15858398	15859911
PeNAC087	ZX.08G0024000-mRNA-1	Pe08	53222928	53224185	AT5G41090.1.Araport11.447	At05	16445655	16446673
PeNAC086	ZX.08G0021410-mRNA-1	Pe08	51373292	51382406	AT5G61430.1.Araport11.447	At05	24701062	24702787
PeNAC086	ZX.08G0021410-mRNA-1	Pe08	51373292	51382406	AT5G15280.1.Araport11.447	At05	4962149	4966170
PeNAC087	ZX.08G0024000-mRNA-1	Pe08	53222928	53224185	AT5G14000.3.Araport11.447	At05	4517799	4519423
PeNAC100	ZX.09G0014490-mRNA-1	Pe09	41524588	41527202	AT5G13180.1.Araport11.447	At05	4196256	4197940
PeNAC006	ZX.01G0008770-mRNA-1	Pe01	17586354	17587834	transcriptPNT57853	P01	32905969	32907743	Populus trichocarpa (Popular)
PeNAC008	ZX.01G0010000-mRNA-1	Pe01	18120368	18132026	transcriptPNT58197	P01	34899674	34903200
PeNAC023	ZX.01G0046390-mRNA-1	Pe01	45621667	45622594	transcriptPNT55706	P01	20733646	20734758
PeNAC021	ZX.01G0043020-mRNA-1	Pe01	43760720	43762061	transcriptPNT55706	P01	20733646	20734758
PeNAC007	ZX.01G0009760-mRNA-1	Pe01	17998438	18010077	transcriptPNT58197	P01	34899674	34903200
PeNAC035	ZX.01G0071590-mRNA-1	Pe01	72752260	72753273	transcriptPNT52974	P01	4717150	4719371
PeNAC043	ZX.01G0108420-mRNA-1	Pe01	216133135	216134149	transcriptPNT52974	P01	4717150	4719371
PeNAC046	ZX.01G0124150-mRNA-1	Pe01	230489426	230490776	transcriptPNT54074	P01	9637473	9639999
PeNAC043	ZX.01G0108420-mRNA-1	Pe01	216133135	216134149	transcriptPNT57853	P01	32905969	32907743
PeNAC036	ZX.01G0072730-mRNA-1	Pe01	74366801	74368257	transcriptPNT54074	P01	9637473	9639999
PeNAC018	ZX.01G0035710-mRNA-1	Pe01	39209291	39210620	transcriptPNT60025	P01	48256678	48259048
PeNAC054	ZX.02G0019640-mRNA-1	Pe02	63478416	63482864	transcriptPNT55938	P01	22466713	22468297
PeNAC087	ZX.08G0024000-mRNA-1	Pe08	53222928	53224185	transcriptPNT57853	P01	32905969	32907743
PeNAC100	ZX.09G0014490-mRNA-1	Pe09	41524588	41527202	transcriptPNT52974	P01	4717150	4719371
PeNAC094	ZX.09G0002850-mRNA-1	Pe09	18300989	18303584	transcriptPNT59345	P01	42547278	42549008
PeNAC100	ZX.09G0014490-mRNA-1	Pe09	41524588	41527202	transcriptPNT57853	P01	32905969	32907743
PeNAC101	ZX.09G0017690-mRNA-1	Pe09	51685705	51688515	transcriptPNT59348	P01	42588188	42590419
PeNAC014	ZX.01G0026100-mRNA-1	Pe01	32219081	32221528	transcriptPNT48467	P02	5634592	5636468
PeNAC015	ZX.01G0029470-mRNA-1	Pe01	35556228	35558581	transcriptPNT47100	P02	323279	325373
PeNAC016	ZX.01G0031480-mRNA-1	Pe01	36811204	36812772	transcriptPNT47100	P02	323279	325373
PeNAC019	ZX.01G0035750-mRNA-1	Pe01	39228149	39251186	transcriptPNT50354	P02	14272395	14275463
PeNAC018	ZX.01G0035710-mRNA-1	Pe01	39209291	39210620	transcriptPNT50274	P02	13836457	13838247
PeNAC017	ZX.01G0035500-mRNA-1	Pe01	39090156	39111053	transcriptPNT50345	P02	14246568	14249035
PeNAC069	ZX.05G0020740-mRNA-1	Pe05	113793918	113819533	transcriptPNT50345	P02	14246568	14249035
PeNAC068	ZX.05G0020700-mRNA-1	Pe05	113741000	113749751	transcriptPNT50348	P02	14249632	14251363
PeNAC083	ZX.08G0010990-mRNA-1	Pe08	37491750	37495892	transcriptPNT47660	P02	2383944	2387828
PeNAC085	ZX.08G0015100-mRNA-1	Pe08	44473207	44475253	transcriptPNT48467	P02	5634592	5636468
PeNAC091	ZX.08G0027810-mRNA-1	Pe08	55381204	55383785	transcriptPNT48467	P02	5634592	5636468
PeNAC036	ZX.01G0072730-mRNA-1	Pe01	74366801	74368257	transcriptPNT44996	P03	13677838	13682224
PeNAC021	ZX.01G0043020-mRNA-1	Pe01	43760720	43762061	transcriptPNT43240	P03	2707918	2709123
PeNAC023	ZX.01G0046390-mRNA-1	Pe01	45621667	45622594	transcriptPNT43240	P03	2707918	2709123
PeNAC043	ZX.01G0108420-mRNA-1	Pe01	216133135	216134149	transcriptPNT46004	P03	17720803	17722856
PeNAC046	ZX.01G0124150-mRNA-1	Pe01	230489426	230490776	transcriptPNT44996	P03	13677838	13682224
PeNAC100	ZX.09G0014490-mRNA-1	Pe09	41524588	41527202	transcriptPNT46004	P03	17720803	17722856
PeNAC022	ZX.01G0044050-mRNA-1	Pe01	44304680	44307168	transcriptPNT42777	P04	23592335	23595001
PeNAC024	ZX.01G0047580-mRNA-1	Pe01	46286914	46289756	transcriptPNT42777	P04	23592335	23595001
PeNAC025	ZX.01G0048910-mRNA-1	Pe01	47997171	48000479	transcriptPNT40150	P04	6682038	6686025
PeNAC057	ZX.02G0025650-mRNA-1	Pe02	84960535	84963308	transcriptPNT39618	P04	3839158	3842192
PeNAC053	ZX.02G0014390-mRNA-1	Pe02	59415565	59420569	transcriptPNT41906	P04	19827673	19829772
PeNAC075	ZX.06G0021470-mRNA-1	Pe06	106964012	106965215	transcriptPNT41909	P04	19851956	19853787
PeNAC072	ZX.06G0004540-mRNA-1	Pe06	23511513	23513832	transcriptPNT39618	P04	3839158	3842192
PeNAC071	ZX.06G0004520-mRNA-1	Pe06	23459916	23460583	transcriptPNT39620	P04	3857938	3859961
PeNAC026	ZX.01G0049810-mRNA-1	Pe01	48832502	48844661	transcriptPNT35883	P05	7437299	7439839
PeNAC027	ZX.01G0049870-mRNA-1	Pe01	48987801	48989056	transcriptPNT35887	P05	7448323	7452703
PeNAC014	ZX.01G0026100-mRNA-1	Pe01	32219081	32221528	transcriptPNT35305	P05	4984634	4986649
PeNAC003	ZX.01G0004270-mRNA-1	Pe01	13274035	13276995	transcriptPNT35887	P05	7448323	7452703
PeNAC002	ZX.01G0003180-mRNA-1	Pe01	11176273	11178627	transcriptPNT36261	P05	8990721	8994052
PeNAC014	ZX.01G0026100-mRNA-1	Pe01	32219081	32221528	transcriptPNT37301	P05	19636586	19638703
PeNAC015	ZX.01G0029470-mRNA-1	Pe01	35556228	35558581	transcriptPNT38765	P05	25599584	25602183
PeNAC016	ZX.01G0031480-mRNA-1	Pe01	36811204	36812772	transcriptPNT38765	P05	25599584	25602183
PeNAC009	ZX.01G0011990-mRNA-1	Pe01	19128123	19130144	transcriptPNT35138	P05	4150439	4153716
PeNAC075	ZX.06G0021470-mRNA-1	Pe06	106964012	106965215	transcriptPNT36013	P05	7898141	7900465
PeNAC085	ZX.08G0015100-mRNA-1	Pe08	44473207	44475253	transcriptPNT37301	P05	19636586	19638703
PeNAC091	ZX.08G0027810-mRNA-1	Pe08	55381204	55383785	transcriptPNT37301	P05	19636586	19638703
PeNAC085	ZX.08G0015100-mRNA-1	Pe08	44473207	44475253	transcriptPNT35305	P05	4984634	4986649
PeNAC091	ZX.08G0027810-mRNA-1	Pe08	55381204	55383785	transcriptPNT35305	P05	4984634	4986649
PeNAC083	ZX.08G0010990-mRNA-1	Pe08	37491750	37495892	transcriptPNT38144	P05	23600307	23604582
PeNAC089	ZX.08G0026690-mRNA-1	Pe08	54675834	54688752	transcriptPNT35138	P05	4150439	4153716
PeNAC030	ZX.01G0059700-mRNA-1	Pe01	57881442	57882904	transcriptPNT31361	P06	10584236	10585438
PeNAC038	ZX.01G0098050-mRNA-1	Pe01	200585364	200587337	transcriptPNT32804	P06	22437032	22438791
PeNAC037	ZX.01G0088890-mRNA-1	Pe01	145808892	145810179	transcriptPNT31361	P06	10584236	10585438
PeNAC002	ZX.01G0003180-mRNA-1	Pe01	11176273	11178627	transcriptPNT26489	P07	1077442	1080543
PeNAC009	ZX.01G0011990-mRNA-1	Pe01	19128123	19130144	transcriptPNT28276	P07	13259888	13263239
PeNAC027	ZX.01G0049870-mRNA-1	Pe01	48987801	48989056	transcriptPNT27450	P07	8288513	8292868
PeNAC026	ZX.01G0049810-mRNA-1	Pe01	48832502	48844661	transcriptPNT27466	P07	8493874	8496409
PeNAC010	ZX.01G0012360-mRNA-1	Pe01	19289302	19298535	transcriptPNT28090	P07	12528768	12531261
PeNAC014	ZX.01G0026100-mRNA-1	Pe01	32219081	32221528	transcriptPNT28090	P07	12528768	12531261
PeNAC003	ZX.01G0004270-mRNA-1	Pe01	13274035	13276995	transcriptPNT27450	P07	8288513	8292868
PeNAC088	ZX.08G0025970-mRNA-1	Pe08	54197073	54199731	transcriptPNT28736	P07	14813724	14814486
PeNAC090	ZX.08G0027600-mRNA-1	Pe08	55299803	55300975	transcriptPNT28209	P07	12946460	12947876
PeNAC085	ZX.08G0015100-mRNA-1	Pe08	44473207	44475253	transcriptPNT28090	P07	12528768	12531261
PeNAC091	ZX.08G0027810-mRNA-1	Pe08	55381204	55383785	transcriptPNT28090	P07	12528768	12531261
PeNAC089	ZX.08G0026690-mRNA-1	Pe08	54675834	54688752	transcriptPNT28275	P07	13245205	13257903
PeNAC044	ZX.01G0119560-mRNA-1	Pe01	224899411	224899995	transcriptPNT23437	P08	5134439	5137562
PeNAC045	ZX.01G0119950-mRNA-1	Pe01	225148150	225149359	transcriptPNT23409	P08	4999197	5001937
PeNAC052	ZX.02G0014000-mRNA-1	Pe02	58641330	58659908	transcriptPNT22413	P08	1724498	1726483
PeNAC077	ZX.07G0008780-mRNA-1	Pe07	63523916	63529200	transcriptPNT22422	P08	1736896	1741281
PeNAC079	ZX.07G0014550-mRNA-1	Pe07	89809350	89810935	transcriptPNT23587	P08	5581457	5583228
PeNAC092	ZX.08G0042450-mRNA-1	Pe08	104087526	104088787	transcriptPNT23409	P08	4999197	5001937
PeNAC082	ZX.08G0005930-mRNA-1	Pe08	29016171	29020373	transcriptPNT24099	P08	7474560	7480529
PeNAC045	ZX.01G0119950-mRNA-1	Pe01	225148150	225149359	transcriptPNT17164	P10	17640124	17641760
PeNAC044	ZX.01G0119560-mRNA-1	Pe01	224899411	224899995	transcriptPNT17107	P10	17512679	17515617
PeNAC052	ZX.02G0014000-mRNA-1	Pe02	58641330	58659908	transcriptPNT18226	P10	21206423	21210814
PeNAC079	ZX.07G0014550-mRNA-1	Pe07	89809350	89810935	transcriptPNT16949	P10	16968413	16969968
PeNAC082	ZX.08G0005930-mRNA-1	Pe08	29016171	29020373	transcriptPNT16267	P10	14483456	14487503
PeNAC092	ZX.08G0042450-mRNA-1	Pe08	104087526	104088787	transcriptPNT17164	P10	17640124	17641760
PeNAC018	ZX.01G0035710-mRNA-1	Pe01	39209291	39210620	transcriptPNT13622	P11	17183973	17186300
PeNAC057	ZX.02G0025650-mRNA-1	Pe02	84960535	84963308	transcriptPNT12005	P11	5183908	5186563
PeNAC058	ZX.02G0033670-mRNA-1	Pe02	137938703	137941490	transcriptPNT12005	P11	5183908	5186563
PeNAC072	ZX.06G0004540-mRNA-1	Pe06	23511513	23513832	transcriptPNT12005	P11	5183908	5186563
PeNAC071	ZX.06G0004520-mRNA-1	Pe06	23459916	23460583	transcriptPNT12007	P11	5214456	5216128
PeNAC094	ZX.09G0002850-mRNA-1	Pe09	18300989	18303584	transcriptPNT13090	P11	14820375	14822371
PeNAC035	ZX.01G0071590-mRNA-1	Pe01	72752260	72753273	transcriptPNT10473	P12	12790636	12791895
PeNAC036	ZX.01G0072730-mRNA-1	Pe01	74366801	74368257	transcriptPNT10825	P12	14465047	14466614
PeNAC040	ZX.01G0103760-mRNA-1	Pe01	211866169	211868051	transcriptPNT09638	P12	5807265	5809841
PeNAC043	ZX.01G0108420-mRNA-1	Pe01	216133135	216134149	transcriptPNT10473	P12	12790636	12791895
PeNAC025	ZX.01G0048910-mRNA-1	Pe01	47997171	48000479	transcriptPNT09299	P12	3367723	3370720
PeNAC033	ZX.01G0069360-mRNA-1	Pe01	67598174	67599505	transcriptPNT09638	P12	5807265	5809841
PeNAC032	ZX.01G0066650-mRNA-1	Pe01	64155998	64158725	transcriptPNT09299	P12	3367723	3370720
PeNAC100	ZX.09G0014490-mRNA-1	Pe09	41524588	41527202	transcriptPNT10473	P12	12790636	12791895
PeNAC029	ZX.01G0056180-mRNA-1	Pe01	55437586	55438893	transcriptPNT07860	P13	12652735	12656380
PeNAC060	ZX.03G0014870-mRNA-1	Pe03	87367329	87372056	transcriptPNT06840	P13	4027879	4033199
PeNAC019	ZX.01G0035750-mRNA-1	Pe01	39228149	39251186	transcriptPNT04152	P14	8477491	8478995
PeNAC018	ZX.01G0035710-mRNA-1	Pe01	39209291	39210620	transcriptPNT04083	P14	8242353	8244133
PeNAC017	ZX.01G0035500-mRNA-1	Pe01	39090156	39111053	transcriptPNT04151	P14	8475202	8476252
PeNAC068	ZX.05G0020700-mRNA-1	Pe05	113741000	113749751	transcriptPNT04152	P14	8477491	8478995
PeNAC084	ZX.08G0013270-mRNA-1	Pe08	41401775	41404960	transcriptPNT02670	P14	2200150	2203642
PeNAC035	ZX.01G0071590-mRNA-1	Pe01	72752260	72753273	transcriptPNT01438	P15	12035127	12036705
PeNAC036	ZX.01G0072730-mRNA-1	Pe01	74366801	74368257	transcriptPNT01858	P15	13962921	13967630
PeNAC043	ZX.01G0108420-mRNA-1	Pe01	216133135	216134149	transcriptPNT01438	P15	12035127	12036705
PeNAC040	ZX.01G0103760-mRNA-1	Pe01	211866169	211868051	transcriptPNT00410	P15	4711888	4714566
PeNAC039	ZX.01G0100880-mRNA-1	Pe01	207999819	208002937	transcriptPNS99661	P15	276664	279681
PeNAC034	ZX.01G0069750-mRNA-1	Pe01	68646137	68648398	transcriptPNS99968	P15	1414671	1416625
PeNAC033	ZX.01G0069360-mRNA-1	Pe01	67598174	67599505	transcriptPNT00410	P15	4711888	4714566
PeNAC100	ZX.09G0014490-mRNA-1	Pe09	41524588	41527202	transcriptPNT01438	P15	12035127	12036705
PeNAC037	ZX.01G0088890-mRNA-1	Pe01	145808892	145810179	transcriptPNS98640	P16	7015178	7016357
PeNAC038	ZX.01G0098050-mRNA-1	Pe01	200585364	200587337	transcriptPNS98420	P16	5740269	5741853
PeNAC030	ZX.01G0059700-mRNA-1	Pe01	57881442	57882904	transcriptPNS98640	P16	7015178	7016357
PeNAC042	ZX.01G0106110-mRNA-1	Pe01	214570314	214571882	transcriptPNS95922	P17	10343257	10344987
PeNAC005	ZX.01G0007730-mRNA-1	Pe01	16996283	16998065	transcriptPNS95852	P17	9693916	9695914
PeNAC006	ZX.01G0008770-mRNA-1	Pe01	17586354	17587834	transcriptPNS95531	P17	5966965	5968520
PeNAC004	ZX.01G0007340-mRNA-1	Pe01	16824379	16826435	transcriptPNS95922	P17	10343257	10344987
PeNAC025	ZX.01G0048910-mRNA-1	Pe01	47997171	48000479	transcriptPNS96811	P17	14748601	14752776
PeNAC086	ZX.08G0021410-mRNA-1	Pe08	51373292	51382406	transcriptPNS95919	P17	10324302	10328495
PeNAC087	ZX.08G0024000-mRNA-1	Pe08	53222928	53224185	transcriptPNS95531	P17	5966965	5968520
PeNAC088	ZX.08G0025970-mRNA-1	Pe08	54197073	54199731	transcriptPNS94775	P17	1422936	1425801
PeNAC020	ZX.01G0040370-mRNA-1	Pe01	42310269	42313180	transcriptPNS91940	P18	282943	286717
PeNAC061	ZX.04G0001790-mRNA-1	Pe04	3669240	3674336	transcriptPNS93080	P18	8771349	8776790
PeNAC096	ZX.09G0008400-mRNA-1	Pe09	34008540	34010727	transcriptPNS91940	P18	282943	286717
PeNAC029	ZX.01G0056180-mRNA-1	Pe01	55437586	55438893	transcriptPNS91144	P19	11646876	11650530
PeNAC051	ZX.02G0007450-mRNA-1	Pe02	40672265	40674447	transcriptPNS90847	P19	9860712	9863357
PeNAC060	ZX.03G0014870-mRNA-1	Pe03	87367329	87372056	transcriptPNS90161	P19	3554663	3558296
PeNAC009	ZX.01G0011990-mRNA-1	Pe01	19128123	19130144	transcript:Tc01v2_t011090.1	Tc01	7233256	7234255	Theobroma cacao
PeNAC017	ZX.01G0035500-mRNA-1	Pe01	39090156	39111053	transcript:Tc01v2_t027680.1	Tc01	32950241	32954388
PeNAC018	ZX.01G0035710-mRNA-1	Pe01	39209291	39210620	transcript:Tc01v2_t027980.1	Tc01	33166003	33167932
PeNAC002	ZX.01G0003180-mRNA-1	Pe01	11176273	11178627	transcript:Tc01v2_t001840.2	Tc01	952483	955832
PeNAC010	ZX.01G0012360-mRNA-1	Pe01	19289302	19298535	transcript:Tc01v2_t012050.1	Tc01	8103903	8109638
PeNAC014	ZX.01G0026100-mRNA-1	Pe01	32219081	32221528	transcript:Tc01v2_t011960.1	Tc01	8009864	8012094
PeNAC019	ZX.01G0035750-mRNA-1	Pe01	39228149	39251186	transcript:Tc01v2_t027680.1	Tc01	32950241	32954388
PeNAC023	ZX.01G0046390-mRNA-1	Pe01	45621667	45622594	transcript:Tc02v2_t012010.1	Tc02	7512686	7513889
PeNAC021	ZX.01G0043020-mRNA-1	Pe01	43760720	43762061	transcript:Tc02v2_t012010.1	Tc02	7512686	7513889
PeNAC043	ZX.01G0108420-mRNA-1	Pe01	216133135	216134149	transcript:Tc02v2_t016800.1	Tc02	13732582	13734528
PeNAC035	ZX.01G0071590-mRNA-1	Pe01	72752260	72753273	transcript:Tc03v2_t011240.1	Tc03	26290188	26291558
PeNAC042	ZX.01G0106110-mRNA-1	Pe01	214570314	214571882	transcript:Tc03v2_t007590.1	Tc03	22121734	22123788
PeNAC043	ZX.01G0108420-mRNA-1	Pe01	216133135	216134149	transcript:Tc03v2_t011240.1	Tc03	26290188	26291558
PeNAC036	ZX.01G0072730-mRNA-1	Pe01	74366801	74368257	transcript:Tc03v2_t013020.1	Tc03	27518642	27523511
PeNAC033	ZX.01G0069360-mRNA-1	Pe01	67598174	67599505	transcript:Tc03v2_t002580.1	Tc03	2326965	2329049
PeNAC036	ZX.01G0072730-mRNA-1	Pe01	74366801	74368257	transcript:Tc03v2_t021400.1	Tc03	33011475	33016464
PeNAC018	ZX.01G0035710-mRNA-1	Pe01	39209291	39210620	transcript:Tc03v2_t018190.1	Tc03	30913467	30915432
PeNAC040	ZX.01G0103760-mRNA-1	Pe01	211866169	211868051	transcript:Tc03v2_t002580.1	Tc03	2326965	2329049
PeNAC004	ZX.01G0007340-mRNA-1	Pe01	16824379	16826435	transcript:Tc03v2_t007590.1	Tc03	22121734	22123788
PeNAC039	ZX.01G0100880-mRNA-1	Pe01	207999819	208002937	transcript:Tc03v2_t017510.1	Tc03	30507076	30509957
PeNAC017	ZX.01G0035500-mRNA-1	Pe01	39090156	39111053	transcript:Tc03v2_t017520.1	Tc03	30511479	30516265
PeNAC046	ZX.01G0124150-mRNA-1	Pe01	230489426	230490776	transcript:Tc03v2_t021400.1	Tc03	33011475	33016464
PeNAC042	ZX.01G0106110-mRNA-1	Pe01	214570314	214571882	transcript:Tc04v2_t007250.1	Tc04	15884469	15886356
PeNAC005	ZX.01G0007730-mRNA-1	Pe01	16996283	16998065	transcript:Tc04v2_t006750.1	Tc04	14821309	14823421
PeNAC004	ZX.01G0007340-mRNA-1	Pe01	16824379	16826435	transcript:Tc04v2_t007250.1	Tc04	15884469	15886356
PeNAC006	ZX.01G0008770-mRNA-1	Pe01	17586354	17587834	transcript:Tc04v2_t003640.1	Tc04	2749467	2751185
PeNAC008	ZX.01G0010000-mRNA-1	Pe01	18120368	18132026	transcript:Tc04v2_t001660.1	Tc04	1204227	1208554
PeNAC007	ZX.01G0009760-mRNA-1	Pe01	17998438	18010077	transcript:Tc04v2_t001660.1	Tc04	1204227	1208554
PeNAC025	ZX.01G0048910-mRNA-1	Pe01	47997171	48000479	transcript:Tc04v2_t005070.1	Tc04	6109376	6113071
PeNAC030	ZX.01G0059700-mRNA-1	Pe01	57881442	57882904	transcript:Tc09v2_t021470.1	Tc05	31834012	31836241
PeNAC020	ZX.01G0040370-mRNA-1	Pe01	42310269	42313180	transcript:Tc09v2_t000390.1	Tc05	259789	262858
PeNAC038	ZX.01G0098050-mRNA-1	Pe01	200585364	200587337	transcript:Tc09v2_t023340.1	Tc05	33895654	33897114
PeNAC038	ZX.01G0098050-mRNA-1	Pe01	200585364	200587337	transcript:Tc05v2_t008150.1	Tc06	6493751	6495920
PeNAC037	ZX.01G0088890-mRNA-1	Pe01	145808892	145810179	transcript:Tc05v2_t005040.2	Tc06	2709959	2712944
PeNAC030	ZX.01G0059700-mRNA-1	Pe01	57881442	57882904	transcript:Tc05v2_t005040.2	Tc06	2709959	2712944
PeNAC045	ZX.01G0119950-mRNA-1	Pe01	225148150	225149359	transcript:Tc07v2_t015400.2	Tc08	21486023	21488272
PeNAC027	ZX.01G0049870-mRNA-1	Pe01	48987801	48989056	transcript:Tc07v2_t012370.1	Tc08	10586611	10590238
PeNAC015	ZX.01G0029470-mRNA-1	Pe01	35556228	35558581	transcript:Tc08v2_t008500.2	Tc09	4917769	4921055
PeNAC016	ZX.01G0031480-mRNA-1	Pe01	36811204	36812772	transcript:Tc08v2_t008500.2	Tc09	4917769	4921055
PeNAC029	ZX.01G0056180-mRNA-1	Pe01	55437586	55438893	transcript:Tc08v2_t015260.3	Tc09	16627688	16629989
PeNAC014	ZX.01G0026100-mRNA-1	Pe01	32219081	32221528	transcript:Tc08v2_t010930.1	Tc09	6751470	6753789
PeNAC049	ZX.02G0000540-mRNA-1	Pe02	1467235	1468705	transcript:Tc01v2_t000720.1	Tc01	416641	418189
PeNAC053	ZX.02G0014390-mRNA-1	Pe02	59415565	59420569	transcript:Tc02v2_t003930.1	Tc02	2504762	2506959
PeNAC054	ZX.02G0019640-mRNA-1	Pe02	63478416	63482864	transcript:Tc09v2_t023340.1	Tc05	33895654	33897114
PeNAC057	ZX.02G0025650-mRNA-1	Pe02	84960535	84963308	transcript:Tc06v2_t014880.1	Tc07	23476951	23479547
PeNAC058	ZX.02G0033670-mRNA-1	Pe02	137938703	137941490	transcript:Tc06v2_t014880.1	Tc07	23476951	23479547
PeNAC051	ZX.02G0007450-mRNA-1	Pe02	40672265	40674447	transcript:Tc08v2_t012280.1	Tc09	8899125	8902089
PeNAC052	ZX.02G0014000-mRNA-1	Pe02	58641330	58659908	transcript:Tc10v2_t007280.1	Tc10	5224060	5230189
PeNAC060	ZX.03G0014870-mRNA-1	Pe03	87367329	87372056	transcript:Tc05v2_t021580.2	Tc06	35178833	35181893
PeNAC061	ZX.04G0001790-mRNA-1	Pe04	3669240	3674336	transcript:Tc09v2_t008450.1	Tc05	5062875	5069131
PeNAC069	ZX.05G0020740-mRNA-1	Pe05	113793918	113819533	transcript:Tc01v2_t027690.2	Tc01	32955764	32958679
PeNAC075	ZX.06G0021470-mRNA-1	Pe06	106964012	106965215	transcript:Tc01v2_t000720.1	Tc01	416641	418189
PeNAC075	ZX.06G0021470-mRNA-1	Pe06	106964012	106965215	transcript:Tc02v2_t003860.1	Tc02	2457373	2459141
PeNAC071	ZX.06G0004520-mRNA-1	Pe06	23459916	23460583	transcript:Tc06v2_t014860.1	Tc07	23466994	23468382
PeNAC072	ZX.06G0004540-mRNA-1	Pe06	23511513	23513832	transcript:Tc06v2_t014880.1	Tc07	23476951	23479547
PeNAC079	ZX.07G0014550-mRNA-1	Pe07	89809350	89810935	transcript:Tc02v2_t029510.1	Tc02	40054951	40056432
PeNAC080	ZX.07G0021160-mRNA-1	Pe07	106496308	106497670	transcript:Tc03v2_t021400.1	Tc03	33011475	33016464
PeNAC089	ZX.08G0026690-mRNA-1	Pe08	54675834	54688752	transcript:Tc01v2_t011090.1	Tc01	7233256	7234255
PeNAC083	ZX.08G0010990-mRNA-1	Pe08	37491750	37495892	transcript:Tc01v2_t021320.1	Tc01	27010493	27014670
PeNAC090	ZX.08G0027600-mRNA-1	Pe08	55299803	55300975	transcript:Tc01v2_t011430.1	Tc01	7520901	7522190
PeNAC085	ZX.08G0015100-mRNA-1	Pe08	44473207	44475253	transcript:Tc01v2_t011960.1	Tc01	8009864	8012094
PeNAC091	ZX.08G0027810-mRNA-1	Pe08	55381204	55383785	transcript:Tc01v2_t011960.1	Tc01	8009864	8012094
PeNAC082	ZX.08G0005930-mRNA-1	Pe08	29016171	29020373	transcript:Tc02v2_t030970.2	Tc02	40897437	40901958
PeNAC088	ZX.08G0025970-mRNA-1	Pe08	54197073	54199731	transcript:Tc02v2_t015820.1	Tc02	11734635	11737212
PeNAC086	ZX.08G0021410-mRNA-1	Pe08	51373292	51382406	transcript:Tc03v2_t007590.1	Tc03	22121734	22123788
PeNAC087	ZX.08G0024000-mRNA-1	Pe08	53222928	53224185	transcript:Tc04v2_t003640.1	Tc04	2749467	2751185
PeNAC086	ZX.08G0021410-mRNA-1	Pe08	51373292	51382406	transcript:Tc04v2_t007200.1	Tc04	15826753	15827533
PeNAC092	ZX.08G0042450-mRNA-1	Pe08	104087526	104088787	transcript:Tc07v2_t015400.2	Tc08	21486023	21488272
PeNAC093	ZX.08G0042690-mRNA-1	Pe08	104851354	104853500	transcript:Tc07v2_t015220.1	Tc08	20605796	20609234
PeNAC085	ZX.08G0015100-mRNA-1	Pe08	44473207	44475253	transcript:Tc08v2_t010930.1	Tc09	6751470	6753789
PeNAC084	ZX.08G0013270-mRNA-1	Pe08	41401775	41404960	transcript:Tc08v2_t000300.1	Tc09	186289	189205
PeNAC100	ZX.09G0014490-mRNA-1	Pe09	41524588	41527202	transcript:Tc02v2_t016800.1	Tc02	13732582	13734528
PeNAC100	ZX.09G0014490-mRNA-1	Pe09	41524588	41527202	transcript:Tc03v2_t011240.1	Tc03	26290188	26291558
PeNAC100	ZX.09G0014490-mRNA-1	Pe09	41524588	41527202	transcript:Tc04v2_t003640.1	Tc04	2749467	2751185
PeNAC096	ZX.09G0008400-mRNA-1	Pe09	34008540	34010727	transcript:Tc09v2_t000390.1	Tc05	259789	262858
PeNAC095	ZX.09G0005830-mRNA-1	Pe09	31170610	31174757	transcript:Tc09v2_t008450.1	Tc05	5062875	5069131
PeNAC101	ZX.09G0017690-mRNA-1	Pe09	51685705	51688515	transcript:Tc07v2_t006370.1	Tc08	4397246	4399521
PeNAC094	ZX.09G0002850-mRNA-1	Pe09	18300989	18303584	transcript:Tc07v2_t006380.1	Tc08	4411585	4413336
PeNAC045	ZX.01G0119950-mRNA-1	Pe01	225148150	225149359	rna-XM_025069886.1	Zj01	20030705	20042181	Ziziphus jujuba
PeNAC030	ZX.01G0059700-mRNA-1	Pe01	57881442	57882904	rna-XM_016018897.2	Zj02	13896337	13898773
PeNAC036	ZX.01G0072730-mRNA-1	Pe01	74366801	74368257	rna-XM_016022435.2	Zj03	21404875	21410284
PeNAC039	ZX.01G0100880-mRNA-1	Pe01	207999819	208002937	rna-XM_016023227.2	Zj03	26397290	26401299
PeNAC041	ZX.01G0105360-mRNA-1	Pe01	214023833	214025399	rna-XM_016022435.2	Zj03	21404875	21410284
PeNAC008	ZX.01G0010000-mRNA-1	Pe01	18120368	18132026	rna-XM_016023536.2	Zj04	1864999	1868185
PeNAC038	ZX.01G0098050-mRNA-1	Pe01	200585364	200587337	rna-XM_016024814.2	Zj04	12792065	12793911
PeNAC007	ZX.01G0009760-mRNA-1	Pe01	17998438	18010077	rna-XM_016023536.2	Zj04	1864999	1868185
PeNAC007	ZX.01G0009760-mRNA-1	Pe01	17998438	18010077	rna-XM_016023625.2	Zj04	2544727	2547941
PeNAC005	ZX.01G0007730-mRNA-1	Pe01	16996283	16998065	rna-XM_016023929.2	Zj04	4424886	4427255
PeNAC040	ZX.01G0103760-mRNA-1	Pe01	211866169	211868051	rna-XM_025074003.1	Zj05	15281624	15285845
PeNAC035	ZX.01G0071590-mRNA-1	Pe01	72752260	72753273	rna-XM_016026767.2	Zj05	7325970	7327154
PeNAC042	ZX.01G0106110-mRNA-1	Pe01	214570314	214571882	rna-XM_016027964.2	Zj05	24766298	24767389
PeNAC006	ZX.01G0008770-mRNA-1	Pe01	17586354	17587834	rna-XM_016026296.2	Zj05	3086357	3087940
PeNAC033	ZX.01G0069360-mRNA-1	Pe01	67598174	67599505	rna-XM_025074003.1	Zj05	15281624	15285845
PeNAC015	ZX.01G0029470-mRNA-1	Pe01	35556228	35558581	rna-XM_016028626.2	Zj06	203270	206204
PeNAC016	ZX.01G0031480-mRNA-1	Pe01	36811204	36812772	rna-XM_016028626.2	Zj06	203270	206204
PeNAC014	ZX.01G0026100-mRNA-1	Pe01	32219081	32221528	rna-XM_016030253.2	Zj06	11757517	11759867
PeNAC018	ZX.01G0035710-mRNA-1	Pe01	39209291	39210620	rna-XM_016033407.2	Zj08	1601925	1603723
PeNAC009	ZX.01G0011990-mRNA-1	Pe01	19128123	19130144	rna-XM_016035608.2	Zj08	19706052	19710818
PeNAC010	ZX.01G0012360-mRNA-1	Pe01	19289302	19298535	rna-XM_016035329.2	Zj08	14321201	14333148
PeNAC003	ZX.01G0004270-mRNA-1	Pe01	13274035	13276995	rna-XM_025076251.1	Zj08	5998073	6000867
PeNAC017	ZX.01G0035500-mRNA-1	Pe01	39090156	39111053	rna-XM_016033470.2	Zj08	1755221	1759075
PeNAC006	ZX.01G0008770-mRNA-1	Pe01	17586354	17587834	rna-XM_016038465.2	Zj09	25140458	25142080
PeNAC021	ZX.01G0043020-mRNA-1	Pe01	43760720	43762061	rna-XM_025077743.1	Zj09	22922274	22923322
PeNAC023	ZX.01G0046390-mRNA-1	Pe01	45621667	45622594	rna-XM_025077743.1	Zj09	22922274	22923322
PeNAC053	ZX.02G0014390-mRNA-1	Pe02	59415565	59420569	rna-XM_016037692.1	Zj09	17729144	17731079
PeNAC061	ZX.04G0001790-mRNA-1	Pe04	3669240	3674336	rna-XM_016043990.2	Zj12	11278988	11284611
PeNAC075	ZX.06G0021470-mRNA-1	Pe06	106964012	106965215	rna-XM_016037692.1	Zj09	17729144	17731079
PeNAC077	ZX.07G0008780-mRNA-1	Pe07	63523916	63529200	rna-XM_025071792.1	Zj03	6464337	6473254
PeNAC079	ZX.07G0014550-mRNA-1	Pe07	89809350	89810935	rna-XM_016039551.2	Zj10	11065374	11066974
PeNAC092	ZX.08G0042450-mRNA-1	Pe08	104087526	104088787	rna-XM_025069886.1	Zj01	20030705	20042181
PeNAC087	ZX.08G0024000-mRNA-1	Pe08	53222928	53224185	rna-XM_016026296.2	Zj05	3086357	3087940
PeNAC084	ZX.08G0013270-mRNA-1	Pe08	41401775	41404960	rna-XM_016028806.2	Zj06	1749229	1752893
PeNAC085	ZX.08G0015100-mRNA-1	Pe08	44473207	44475253	rna-XM_016030253.2	Zj06	11757517	11759867
PeNAC089	ZX.08G0026690-mRNA-1	Pe08	54675834	54688752	rna-XM_016035607.2	Zj08	19668989	19685009
PeNAC090	ZX.08G0027600-mRNA-1	Pe08	55299803	55300975	rna-XM_016035623.2	Zj08	20586684	20587875
PeNAC087	ZX.08G0024000-mRNA-1	Pe08	53222928	53224185	rna-XM_016038465.2	Zj09	25140458	25142080
PeNAC082	ZX.08G0005930-mRNA-1	Pe08	29016171	29020373	rna-XM_025078004.1	Zj10	18915456	18918989
PeNAC100	ZX.09G0014490-mRNA-1	Pe09	41524588	41527202	rna-XM_016026296.2	Zj05	3086357	3087940
PeNAC095	ZX.09G0005830-mRNA-1	Pe09	31170610	31174757	rna-XM_016043990.2	Zj12	11278988	11284611
PeNAC042	ZX.01G0106110-mRNA-1	Pe01	214570314	214571882	Csa1G009870.1	Csv01	1521553	1523175	Cucumis sativus (Cucumber)
PeNAC042	ZX.01G0106110-mRNA-1	Pe01	214570314	214571882	Csa1G038340.1	Csv01	3622961	3624424
PeNAC033	ZX.01G0069360-mRNA-1	Pe01	67598174	67599505	Csa1G023580.1	Csv01	2362747	2364551
PeNAC040	ZX.01G0103760-mRNA-1	Pe01	211866169	211868051	Csa1G023580.1	Csv01	2362747	2364551
PeNAC004	ZX.01G0007340-mRNA-1	Pe01	16824379	16826435	Csa1G038340.1	Csv01	3622961	3624424
PeNAC004	ZX.01G0007340-mRNA-1	Pe01	16824379	16826435	Csa1G009870.1	Csv01	1521553	1523175
PeNAC032	ZX.01G0066650-mRNA-1	Pe01	64155998	64158725	Csa1G032410.1	Csv01	3429694	3434454
PeNAC057	ZX.02G0025650-mRNA-1	Pe02	84960535	84963308	Csa1G076100.1	Csv01	7817126	7820595
PeNAC055	ZX.02G0019780-mRNA-1	Pe02	63666086	63671972	Csa1G165230.1	Csv01	10316615	10317890
PeNAC061	ZX.04G0001790-mRNA-1	Pe04	3669240	3674336	Csa1G575100.1	Csv01	21813186	21818242
PeNAC095	ZX.09G0005830-mRNA-1	Pe09	31170610	31174757	Csa1G575100.1	Csv01	21813186	21818242
PeNAC020	ZX.01G0040370-mRNA-1	Pe01	42310269	42313180	Csa2G376790.1	Csv02	18953858	18957538
PeNAC009	ZX.01G0011990-mRNA-1	Pe01	19128123	19130144	Csa2G327500.1	Csv02	14993027	14996719
PeNAC010	ZX.01G0012360-mRNA-1	Pe01	19289302	19298535	Csa2G338830.1	Csv02	15322955	15324935
PeNAC061	ZX.04G0001790-mRNA-1	Pe04	3669240	3674336	Csa2G000690.1	Csv02	397121	401891
PeNAC088	ZX.08G0025970-mRNA-1	Pe08	54197073	54199731	Csa2G408970.1	Csv02	21242475	21244961
PeNAC095	ZX.09G0005830-mRNA-1	Pe09	31170610	31174757	Csa2G000690.1	Csv02	397121	401891
PeNAC096	ZX.09G0008400-mRNA-1	Pe09	34008540	34010727	Csa2G376790.1	Csv02	18953858	18957538
PeNAC036	ZX.01G0072730-mRNA-1	Pe01	74366801	74368257	Csa3G175710.1	Csv03	11882493	11885939
PeNAC006	ZX.01G0008770-mRNA-1	Pe01	17586354	17587834	Csa3G560210.1	Csv03	21993132	21994352
PeNAC024	ZX.01G0047580-mRNA-1	Pe01	46286914	46289756	Csa3G113370.1	Csv03	5831352	5833505
PeNAC022	ZX.01G0044050-mRNA-1	Pe01	44304680	44307168	Csa3G113370.1	Csv03	5831352	5833505
PeNAC041	ZX.01G0105360-mRNA-1	Pe01	214023833	214025399	Csa3G175710.1	Csv03	11882493	11885939
PeNAC087	ZX.08G0024000-mRNA-1	Pe08	53222928	53224185	Csa3G560210.1	Csv03	21993132	21994352
PeNAC101	ZX.09G0017690-mRNA-1	Pe09	51685705	51688515	Csa3G100800.1	Csv03	5060883	5062551
PeNAC101	ZX.09G0017690-mRNA-1	Pe09	51685705	51688515	Csa3G852460.1	Csv03	35345851	35347381
PeNAC094	ZX.09G0002850-mRNA-1	Pe09	18300989	18303584	Csa3G100800.1	Csv03	5060883	5062551
PeNAC014	ZX.01G0026100-mRNA-1	Pe01	32219081	32221528	Csa4G361820.1	Csv04	14624274	14625865
PeNAC006	ZX.01G0008770-mRNA-1	Pe01	17586354	17587834	Csa4G011770.1	Csv04	1778535	1779524
PeNAC015	ZX.01G0029470-mRNA-1	Pe01	35556228	35558581	Csa4G664400.1	Csv04	23130435	23132785
PeNAC016	ZX.01G0031480-mRNA-1	Pe01	36811204	36812772	Csa4G664400.1	Csv04	23130435	23132785
PeNAC084	ZX.08G0013270-mRNA-1	Pe08	41401775	41404960	Csa4G639950.1	Csv04	21283664	21285681
PeNAC085	ZX.08G0015100-mRNA-1	Pe08	44473207	44475253	Csa4G361820.1	Csv04	14624274	14625865
PeNAC087	ZX.08G0024000-mRNA-1	Pe08	53222928	53224185	Csa4G011770.1	Csv04	1778535	1779524
PeNAC100	ZX.09G0014490-mRNA-1	Pe09	41524588	41527202	Csa4G011770.1	Csv04	1778535	1779524
PeNAC008	ZX.01G0010000-mRNA-1	Pe01	18120368	18132026	Csa5G522980.1	Csv05	18385604	18389806
PeNAC042	ZX.01G0106110-mRNA-1	Pe01	214570314	214571882	Csa5G637160.1	Csv05	26414541	26415722
PeNAC007	ZX.01G0009760-mRNA-1	Pe01	17998438	18010077	Csa5G522980.1	Csv05	18385604	18389806
PeNAC041	ZX.01G0105360-mRNA-1	Pe01	214023833	214025399	Csa5G160180.1	Csv05	5851417	5853295
PeNAC004	ZX.01G0007340-mRNA-1	Pe01	16824379	16826435	Csa5G637160.1	Csv05	26414541	26415722
PeNAC025	ZX.01G0048910-mRNA-1	Pe01	47997171	48000479	Csa5G324000.1	Csv05	13087797	13092276
PeNAC036	ZX.01G0072730-mRNA-1	Pe01	74366801	74368257	Csa5G160180.1	Csv05	5851417	5853295
PeNAC051	ZX.02G0007450-mRNA-1	Pe02	40672265	40674447	Csa5G646750.1	Csv05	27256238	27259417
PeNAC077	ZX.07G0008780-mRNA-1	Pe07	63523916	63529200	Csa5G622470.1	Csv05	24512246	24515927
PeNAC080	ZX.07G0021160-mRNA-1	Pe07	106496308	106497670	Csa5G160180.1	Csv05	5851417	5853295
PeNAC086	ZX.08G0021410-mRNA-1	Pe08	51373292	51382406	Csa5G637160.1	Csv05	26414541	26415722
PeNAC082	ZX.08G0005930-mRNA-1	Pe08	29016171	29020373	Csa5G608350.1	Csv05	23389352	23393449
PeNAC038	ZX.01G0098050-mRNA-1	Pe01	200585364	200587337	Csa6G452770.1	Csv06	21655428	21657463
PeNAC014	ZX.01G0026100-mRNA-1	Pe01	32219081	32221528	Csa6G382950.1	Csv06	17263033	17264793
PeNAC015	ZX.01G0029470-mRNA-1	Pe01	35556228	35558581	Csa6G355380.1	Csv06	15867026	15868902
PeNAC038	ZX.01G0098050-mRNA-1	Pe01	200585364	200587337	Csa6G425720.1	Csv06	19930645	19931512
PeNAC026	ZX.01G0049810-mRNA-1	Pe01	48832502	48844661	Csa6G139160.1	Csv06	9810467	9812984
PeNAC006	ZX.01G0008770-mRNA-1	Pe01	17586354	17587834	Csa6G092010.1	Csv06	6306721	6308263
PeNAC044	ZX.01G0119560-mRNA-1	Pe01	224899411	224899995	Csa6G135450.1	Csv06	9457509	9461941
PeNAC016	ZX.01G0031480-mRNA-1	Pe01	36811204	36812772	Csa6G355380.1	Csv06	15867026	15868902
PeNAC009	ZX.01G0011990-mRNA-1	Pe01	19128123	19130144	Csa6G483360.1	Csv06	22198836	22204132
PeNAC002	ZX.01G0003180-mRNA-1	Pe01	11176273	11178627	Csa6G505270.1	Csv06	25684860	25687158
PeNAC035	ZX.01G0071590-mRNA-1	Pe01	72752260	72753273	Csa6G092010.1	Csv06	6306721	6308263
PeNAC043	ZX.01G0108420-mRNA-1	Pe01	216133135	216134149	Csa6G092010.1	Csv06	6306721	6308263
PeNAC057	ZX.02G0025650-mRNA-1	Pe02	84960535	84963308	Csa6G518170.1	Csv06	27389854	27391634
PeNAC072	ZX.06G0004540-mRNA-1	Pe06	23511513	23513832	Csa6G518170.1	Csv06	27389854	27391634
PeNAC085	ZX.08G0015100-mRNA-1	Pe08	44473207	44475253	Csa6G382950.1	Csv06	17263033	17264793
PeNAC089	ZX.08G0026690-mRNA-1	Pe08	54675834	54688752	Csa6G483360.1	Csv06	22198836	22204132
PeNAC087	ZX.08G0024000-mRNA-1	Pe08	53222928	53224185	Csa6G092010.1	Csv06	6306721	6308263
PeNAC091	ZX.08G0027810-mRNA-1	Pe08	55381204	55383785	Csa6G382950.1	Csv06	17263033	17264793
PeNAC100	ZX.09G0014490-mRNA-1	Pe09	41524588	41527202	Csa6G092010.1	Csv06	6306721	6308263
PeNAC026	ZX.01G0049810-mRNA-1	Pe01	48832502	48844661	Csa7G237830.1	Csv07	8523317	8524826
PeNAC053	ZX.02G0014390-mRNA-1	Pe02	59415565	59420569	Csa7G019900.1	Csv07	1159259	1160973
PeNAC075	ZX.06G0021470-mRNA-1	Pe06	106964012	106965215	Csa7G020910.1	Csv07	1188874	1190270	Oryza sativa (Rice)
PeNAC038	ZX.01G0098050-mRNA-1	Pe01	200585364	200587337	rna-XM_015777197.2	Os01	37334189	37336229
PeNAC014	ZX.01G0026100-mRNA-1	Pe01	32219081	32221528	rna-XM_015765434.2	Os01	38398973	38401528
PeNAC024	ZX.01G0047580-mRNA-1	Pe01	46286914	46289756	rna-XM_015776488.2	Os01	38611274	38614057
PeNAC022	ZX.01G0044050-mRNA-1	Pe01	44304680	44307168	rna-XM_015776488.2	Os01	38611274	38614057
PeNAC087	ZX.08G0024000-mRNA-1	Pe08	53222928	53224185	rna-XM_015772318.2	Os01	40572801	40573982
PeNAC100	ZX.09G0014490-mRNA-1	Pe09	41524588	41527202	rna-XM_015772318.2	Os01	40572801	40573982
PeNAC075	ZX.06G0021470-mRNA-1	Pe06	106964012	106965215	rna-XM_015774688.2	Os03	1862317	1864260
PeNAC038	ZX.01G0098050-mRNA-1	Pe01	200585364	200587337	rna-XM_015782855.2	Os05	21668185	21669744
PeNAC014	ZX.01G0026100-mRNA-1	Pe01	32219081	32221528	rna-XM_015782002.2	Os05	20677987	20680320
PeNAC061	ZX.04G0001790-mRNA-1	Pe04	3669240	3674336	rna-XM_015782463.2	Os05	5784142	5789576
PeNAC072	ZX.06G0004540-mRNA-1	Pe06	23511513	23513832	rna-XM_015784506.2	Os05	28003055	28004993
PeNAC075	ZX.06G0021470-mRNA-1	Pe06	106964012	106965215	rna-XM_015788084.2	Os06	30893327	30894613
PeNAC004	ZX.01G0007340-mRNA-1	Pe01	16824379	16826435	rna-XM_015794834.2	Os08	21025540	21028966
PeNAC005	ZX.01G0007730-mRNA-1	Pe01	16996283	16998065	rna-XM_015793968.2	Os08	21217923	21220270
PeNAC016	ZX.01G0031480-mRNA-1	Pe01	36811204	36812772	rna-XM_015793342.2	Os08	25351516	25354007
PeNAC100	ZX.09G0014490-mRNA-1	Pe09	41524588	41527202	rna-XM_015794928.1	Os08	26766821	26770331
PeNAC100	ZX.09G0014490-mRNA-1	Pe09	41524588	41527202	rna-XM_015795918.2	Os09	19748931	19750940
PeNAC038	ZX.01G0098050-mRNA-1	Pe01	200585364	200587337	rna-XM_015760375.2	Os11	2550553	2551874
PeNAC038	ZX.01G0098050-mRNA-1	Pe01	200585364	200587337	rna-XM_015763955.1	Os12	2762328	2763600
