# Supplementary material for: Genome-wide identification and comprehensive analyses of NAC transcription factor gene family and expression analysis under Fusarium kyushuense and drought stress conditions in Passiflora edulis
Source: Front Plant Sci. 2022 Aug 25;13:972734. doi: 10.3389/fpls.2022.972734 (PMC9453495; doi:10.3389/fpls.2022.972734)
Supplement: Supplementary file 1 [file Data_Sheet_1.ZIP › Supplementary Material/Supplementary Table 8.xlsx]

## Sheet: Supplementary Table 8
Supplementary Table 8. The detail information of protein to protein interaction network in PeANAC proteins based on known Arabidopsis thaliana proteins
#queryIndex	queryItem	string Id	identity	bitscore	preferredName	annotation
1	PeNAC001	3702.AT2G43000.1	37.1	174.1	NAC042	Transcription factor JUNGBRUNNEN 1; Transcription factor that binds to the 5'- RRYGCCGT-3' consensus core sequence. Central longevity regulator. Negative regulator of leaf senescence. Modulates cellular H(2)O(2) levels and enhances tolerance to various abiotic stresses through the regulation of DREB2A
2	PeNAC002	3702.AT2G18060.1	60.4	425.6	VND1	Arabidopsis nac domain containing protein 37; Transcription activator that binds to the secondary wall NAC binding element (SNBE), 5'- (T/A)NN(C/T)(T/C/G)TNNNNNNNA(A/C)GN(A/C/T)(A/T)-3', in the promoter of target genes (By similarity). Involved in xylem formation by promoting the expression of secondary wall-associated transcription factors and of genes involved in secondary wall biosynthesis and…
3	PeNAC003	3702.AT1G56010.2	47.7	233.4	NAC1	NAC domain-containing protein 21/22; Encodes a transcription factor involved in shoot apical meristem formation and auxin-mediated lateral root formation. The gene is thought not to be involved in stress responses (NaCl, auxins, ethylene). NAC1 (NAC1)
4	PeNAC004	3702.AT5G61430.1	52.4	337.8	NAC100	NAC domain containing protein 100; Binds to the promoter regions of genes involved in chlorophyll catabolic processes, such as NYC1, SGR1, SGR2 and PAO
5	PeNAC005	3702.AT1G26870.1	60.4	329.3	FEZ	NAC (No Apical Meristem) domain transcriptional regulator superfamily protein; Promotes periclinal root capforming cell divisions. Activates expression of its negative regulator SMB in a feedback loop for controlled switches in cell division plane
6	PeNAC006	3702.AT5G14000.1	44.6	136	NAC084	Uncharacterized protein At5g14000; NAC domain containing protein 84 (NAC084); Its function is described as sequence-specific DNA binding transcription factor activity; Involved in multicellular organismal development, regulation of transcription; Located in cellular_component unknown; Expressed in 7 plant structures; Expressed during 4 anthesis, C globular stage, petal differentiation and expansi…
7	PeNAC007	3702.AT3G27550.1	81.8	539.3	AT3G27550	RNA-binding CRS1 / YhbY (CRM) domain protein; Its function is described as RNA binding; Expressed in 17 plant structures; Expressed during 6 growth stages; Contains the following InterPro domains: RNA-binding, CRM domain (InterPro:IPR001890); BEST Arabidopsis thaliana protein match is: RNA-binding CRS1 / YhbY (CRM) domain protein (TAIR:AT2G28480.1); Has 9740 Blast hits to 5375 proteins in 499 spe…
8	PeNAC008	3702.AT3G27550.1	74.3	524.2	AT3G27550	RNA-binding CRS1 / YhbY (CRM) domain protein; Its function is described as RNA binding; Expressed in 17 plant structures; Expressed during 6 growth stages; Contains the following InterPro domains: RNA-binding, CRM domain (InterPro:IPR001890); BEST Arabidopsis thaliana protein match is: RNA-binding CRS1 / YhbY (CRM) domain protein (TAIR:AT2G28480.1); Has 9740 Blast hits to 5375 proteins in 499 spe…
9	PeNAC009	3702.AT5G64060.1	69.6	273.5	NAC103	NAC domain containing protein 103 (NAC103); Its function is described as sequence-specific DNA binding transcription factor activity; Involved in multicellular organismal development, regulation of transcription; Located in cellular_component unknown; Expressed in 9 plant structures; Expressed during 6 growth stages; Contains the following InterPro domains: No apical meristem (NAM) protein (Inter…
10	PeNAC010	3702.AT5G08740.1	61.8	589.3	NDC1	Demethylphylloquinone reductase; Bifunctional oxidoreductase ables to act both on prenyl naphthoquinones and on prenyl benzoquinones May serve a respiratory function . Involved in an electron flow toward the plastoglobule plastoquinone pool . Required for plastochromanol-8 accumulation and for phylloquinone (vitamin K1) production . Probably not directly involved in cyclic or chlororespiratory el…
11	PeNAC011	3702.AT5G24590.2	45	158.7	TIP	Arabidopsis nac domain containing protein 91; Transcription activator essential for the anti-viral defense called virus basal resistance response pathway Not involved in HRT-mediated hypersensitive response (HR) and resistance to TCV . Binds DNA non specifically . Activated by proteolytic cleavage through regulated intramembrane proteolysis (RIP) (By similarity)
12	PeNAC012	3702.AT4G35580.2	43.9	162.9	NTL9	Nac transcription factor-like 9; Transcriptional activator activated by proteolytic cleavage through regulated intramembrane proteolysis (RIP) Calmodulin-regulated transcriptional repressor. Binds several synthetic promoters with randomly selected binding sites . Functions synergistically with SNI1 as negative regulator of pathogen-induced PR1 expression and basal resistance to a virulent strain …
13	PeNAC013	3702.AT5G17260.1	54.3	153.7	NAC086	Nac domain containing protein 86; Transcription factor directing sieve element enucleation and cytosol degradation. Not required for formation of lytic vacuoles. Regulates, with NAC045, the transcription of NEN1, NEN2, NEN3, NEN4, RTM1, RTM2, UBP16, PLDZETA, ABCB10 and At1g26450
14	PeNAC014	3702.AT1G01720.1	65.4	369	ATAF1	NAC (No Apical Meristem) domain transcriptional regulator superfamily protein; Belongs to a large family of putative transcriptional activators with NAC domain. Transcript level increases in response to wounding and abscisic acid. ATAF1 attentuates ABA signaling and sythesis. Mutants are hyposensitive to ABA
15	PeNAC015	3702.AT1G76420.1	59.3	318.2	CUC3	NAC (No Apical Meristem) domain transcriptional regulator superfamily protein; Transcription activator. Involved in molecular mechanisms regulating shoot apical meristem (SAM) formation during embryogenesis and organ separation. Required for axillary meristem initiation and separation of the meristem from the main stem. May act as an inhibitor of cell division
16	PeNAC016	3702.AT1G76420.1	64.1	302.4	CUC3	NAC (No Apical Meristem) domain transcriptional regulator superfamily protein; Transcription activator. Involved in molecular mechanisms regulating shoot apical meristem (SAM) formation during embryogenesis and organ separation. Required for axillary meristem initiation and separation of the meristem from the main stem. May act as an inhibitor of cell division
17	PeNAC017	3702.AT1G02270.1	65.8	600.5	AT1G02270	Calcium-binding endonuclease/exonuclease/phosphatase family; Its function is described as catalytic activity, calcium ion binding; Involved in response to cold; Located in nucleus; Expressed in 22 plant structures; Expressed during 13 growth stages; Contains the following InterPro domains: EF-HAND 2 (InterPro:IPR018249), EF-hand-like domain (InterPro:IPR011992), Endonuclease/exonuclease/phosphata…
18	PeNAC018	3702.AT2G46770.1	54.5	368.2	NST1	NAC (No Apical Meristem) domain transcriptional regulator superfamily protein; Transcription activator of genes involved in biosynthesis of secondary walls. Together with NST2 and NST3, required for the secondary cell wall thickening of sclerenchymatous fibers, secondary xylem (tracheary elements), and of the anther endocethium, which is necessary for anther dehiscence. May also regulate the seco…
19	PeNAC019	3702.AT1G02270.1	65.6	593.2	AT1G02270	Calcium-binding endonuclease/exonuclease/phosphatase family; Its function is described as catalytic activity, calcium ion binding; Involved in response to cold; Located in nucleus; Expressed in 22 plant structures; Expressed during 13 growth stages; Contains the following InterPro domains: EF-HAND 2 (InterPro:IPR018249), EF-hand-like domain (InterPro:IPR011992), Endonuclease/exonuclease/phosphata…
20	PeNAC020	3702.AT2G24430.2	50.1	315.5	NAC038	NAM (No apical meristem)-like protein; Arabidopsis NAC domain containing protein 39 (ANAC039); Its function is described as sequence-specific DNA binding transcription factor activity; Involved in multicellular organismal development, regulation of transcription; Located in cellular_component unknown; Expressed in stem, hypocotyl, root, leaf; Expressed during LP.04 four leaves visible, LP.02 two …
21	PeNAC021	3702.AT5G64530.1	66.5	260.4	XND1	Arabidopsis nac domain containing protein 104; Probable transcription factor that influences tracheary elements and xylem development by negatively regulating secondary cell wall fiber synthesis and programmed cell death
22	PeNAC022	3702.AT2G02450.2	91.9	318.2	NAC035	Arabidopsis nac domain containing protein 34; Transcription factor that acts as a floral repressor. Controls flowering time by negatively regulating CONSTANS (CO) expression in a GIGANTEA (GI)-independent manner. Regulates the plant cold response by positive regulation of the cold response genes COR15A and KIN1. May coordinate cold response and flowering time
23	PeNAC023	3702.AT5G64530.1	52.3	176.4	XND1	Arabidopsis nac domain containing protein 104; Probable transcription factor that influences tracheary elements and xylem development by negatively regulating secondary cell wall fiber synthesis and programmed cell death
24	PeNAC024	3702.AT2G02450.2	91.9	317.8	NAC035	Arabidopsis nac domain containing protein 34; Transcription factor that acts as a floral repressor. Controls flowering time by negatively regulating CONSTANS (CO) expression in a GIGANTEA (GI)-independent manner. Regulates the plant cold response by positive regulation of the cold response genes COR15A and KIN1. May coordinate cold response and flowering time
25	PeNAC025	3702.AT1G65910.1	43.3	460.7	NAC028	NAC domain containing protein 28 (NAC028); Its function is described as sequence-specific DNA binding transcription factor activity; Involved in multicellular organismal development, regulation of transcription; Located in cellular_component unknown; Expressed in 19 plant structures; Expressed during 10 growth stages; Contains the following InterPro domains: No apical meristem (NAM) protein (Inte…
26	PeNAC026	3702.AT3G13460.1	56	646.4	ECT2	Evolutionarily conserved C-terminal region 2; Physically interacts with CIPK1
27	PeNAC027	3702.AT1G56010.2	55.2	270.4	NAC1	NAC domain-containing protein 21/22; Encodes a transcription factor involved in shoot apical meristem formation and auxin-mediated lateral root formation. The gene is thought not to be involved in stress responses (NaCl, auxins, ethylene). NAC1 (NAC1)
28	PeNAC028	3702.AT5G39820.1	79.7	225.3	NAC094	NAC domain containing protein 94 (NAC094); Its function is described as sequence-specific DNA binding transcription factor activity; Involved in multicellular organismal development, regulation of transcription; Located in cellular_component unknown; Contains the following InterPro domains: No apical meristem (NAM) protein (InterPro:IPR003441); BEST Arabidopsis thaliana protein match is: NAC (No …
29	PeNAC029	3702.AT1G71930.1	51	311.2	VND7	Arabidopsis nac domain containing protein 30; Transcription activator that binds to the secondary wall NAC binding element (SNBE), 5'- (T/A)NN(C/T)(T/C/G)TNNNNNNNA(A/C)GN(A/C/T)(A/T)-3', in the promoter of target genes (e.g. genes involved in secondary wall biosynthesis, cell wall modification such as xylan accumulation, and programmed cell death) Involved in xylem formation in roots and shoots, …
30	PeNAC030	3702.AT3G15510.1	56.6	246.5	NAC056	Arabidopsis nac domain containing protein 56; Transcription factor of the NAC family (Probable). Together with NAC018/NARS2, regulates embryogenesis by regulating the development and degeneration of ovule integuments, a process required for intertissue communication between the embryo and the maternal integument
31	PeNAC031	3702.AT5G24590.2	64.9	134	TIP	Arabidopsis nac domain containing protein 91; Transcription activator essential for the anti-viral defense called virus basal resistance response pathway Not involved in HRT-mediated hypersensitive response (HR) and resistance to TCV . Binds DNA non specifically . Activated by proteolytic cleavage through regulated intramembrane proteolysis (RIP) (By similarity)
32	PeNAC032	3702.AT3G17730.1	71.1	323.2	NAC057	No apical meristem family protein; NAC domain containing protein 57 (NAC057); Its function is described as sequence-specific DNA binding transcription factor activity; Involved in multicellular organismal development, regulation of transcription; Contains the following InterPro domains: No apical meristem (NAM) protein (InterPro:IPR003441); BEST Arabidopsis thaliana protein match is: NAC domain c…
33	PeNAC033	3702.AT3G18400.1	51.8	287	NAC058	NAC domain containing protein 58 (NAC058); Its function is described as sequence-specific DNA binding transcription factor activity; Involved in multicellular organismal development, regulation of transcription; Located in cellular_component unknown; Expressed in hypocotyl, root, flower; Expressed during petal differentiation and expansion stage; Contains the following InterPro domains: No apical…
34	PeNAC034	3702.AT5G61430.1	65.3	455.3	NAC100	NAC domain containing protein 100; Binds to the promoter regions of genes involved in chlorophyll catabolic processes, such as NYC1, SGR1, SGR2 and PAO
35	PeNAC035	3702.AT5G13180.1	44.8	159.1	NAC083	Nac domain containing protein 83; Transcriptional repressor that negatively regulates the expression of genes involved in xylem vessel formation. Represses the transcriptional activation activity of NAC030/VND7, which regulates protoxylem vessel differentiation by promoting immature xylem vessel- specific genes expression . Transcriptional activator that regulates the COLD-REGULATED (COR15A and C…
36	PeNAC036	3702.AT1G12260.1	47	312.8	NAC007	Vascular related nac-domain protein 4; NAC domain-containing protein 7; Transcription activator that binds to the secondary wall NAC binding element (SNBE), 5'- (T/A)NN(C/T)(T/C/G)TNNNNNNNA(A/C)GN(A/C/T)(A/T)-3', in the promoter of target genes (By similarity). Involved in xylem formation by promoting the expression of secondary wall-associated transcription factors and of genes involved in secon…
37	PeNAC037	3702.AT1G61110.1	66	214.5	NAC025	NAC domain containing protein 25; Transcription factor of the NAC family. May be associated with anther development and pollen production (Probable). Required for normal seed development and morphology
38	PeNAC038	3702.AT5G22380.1	61.2	222.6	NAC090	NAC domain containing protein 90 (NAC090); Its function is described as sequence-specific DNA binding transcription factor activity; Involved in multicellular organismal development, regulation of transcription; Located in cellular_component unknown; Expressed in 7 plant structures; Expressed during 8 growth stages; Contains the following InterPro domains: No apical meristem (NAM) protein (InterP…
39	PeNAC039	3702.AT4G35580.2	42.9	299.3	NTL9	Nac transcription factor-like 9; Transcriptional activator activated by proteolytic cleavage through regulated intramembrane proteolysis (RIP) Calmodulin-regulated transcriptional repressor. Binds several synthetic promoters with randomly selected binding sites . Functions synergistically with SNI1 as negative regulator of pathogen-induced PR1 expression and basal resistance to a virulent strain …
40	PeNAC040	3702.AT3G18400.1	61.1	349.7	NAC058	NAC domain containing protein 58 (NAC058); Its function is described as sequence-specific DNA binding transcription factor activity; Involved in multicellular organismal development, regulation of transcription; Located in cellular_component unknown; Expressed in hypocotyl, root, flower; Expressed during petal differentiation and expansion stage; Contains the following InterPro domains: No apical…
41	PeNAC041	3702.AT1G12260.1	76.4	233.4	NAC007	Vascular related nac-domain protein 4; NAC domain-containing protein 7; Transcription activator that binds to the secondary wall NAC binding element (SNBE), 5'- (T/A)NN(C/T)(T/C/G)TNNNNNNNA(A/C)GN(A/C/T)(A/T)-3', in the promoter of target genes (By similarity). Involved in xylem formation by promoting the expression of secondary wall-associated transcription factors and of genes involved in secon…
42	PeNAC042	3702.AT5G61430.1	63.2	419.9	NAC100	NAC domain containing protein 100; Binds to the promoter regions of genes involved in chlorophyll catabolic processes, such as NYC1, SGR1, SGR2 and PAO
43	PeNAC043	3702.AT5G13180.1	52.3	196.1	NAC083	Nac domain containing protein 83; Transcriptional repressor that negatively regulates the expression of genes involved in xylem vessel formation. Represses the transcriptional activation activity of NAC030/VND7, which regulates protoxylem vessel differentiation by promoting immature xylem vessel- specific genes expression . Transcriptional activator that regulates the COLD-REGULATED (COR15A and C…
44	PeNAC044	3702.AT1G54330.1	61.2	178.7	NAC020	Uncharacterized protein At1g54330; NAC domain containing protein 20 (NAC020); Its function is described as sequence-specific DNA binding transcription factor activity; Involved in multicellular organismal development, regulation of transcription; Located in cellular_component unknown; Contains the following InterPro domains: No apical meristem (NAM) protein (InterPro:IPR003441); BEST Arabidopsis …
45	PeNAC045	3702.AT1G79580.1	52	349	SMB	NAC (No Apical Meristem) domain transcriptional regulator superfamily protein; Transcription regulator. Together with BRN1 and BRN2, regulates cellular maturation of root cap. Represses stem cell- like divisions in the root cap daughter cells, and thus promotes daughter cell fate. Inhibits expression of its positive regulator FEZ in a feedback loop for controlled switches in cell division plane. …
46	PeNAC046	3702.AT1G12260.1	63.1	410.6	NAC007	Vascular related nac-domain protein 4; NAC domain-containing protein 7; Transcription activator that binds to the secondary wall NAC binding element (SNBE), 5'- (T/A)NN(C/T)(T/C/G)TNNNNNNNA(A/C)GN(A/C/T)(A/T)-3', in the promoter of target genes (By similarity). Involved in xylem formation by promoting the expression of secondary wall-associated transcription factors and of genes involved in secon…
47	PeNAC047	3702.AT2G43000.1	47.9	241.5	NAC042	Transcription factor JUNGBRUNNEN 1; Transcription factor that binds to the 5'- RRYGCCGT-3' consensus core sequence. Central longevity regulator. Negative regulator of leaf senescence. Modulates cellular H(2)O(2) levels and enhances tolerance to various abiotic stresses through the regulation of DREB2A
48	PeNAC048	3702.AT2G43000.1	45.7	132.9	NAC042	Transcription factor JUNGBRUNNEN 1; Transcription factor that binds to the 5'- RRYGCCGT-3' consensus core sequence. Central longevity regulator. Negative regulator of leaf senescence. Modulates cellular H(2)O(2) levels and enhances tolerance to various abiotic stresses through the regulation of DREB2A
49	PeNAC049	3702.AT2G17040.1	68.3	245.7	NAC036	NAC domain containing protein 36; Member of the NAC transcription factor family and more specifically, the ONAC022 subfamily. Involved in leaf and inflorescence stem morphogenesis
50	PeNAC050	3702.AT5G18270.1	46.3	282.7	ANAC087	Arabidopsis nac domain containing protein 87; Binds to the promoter regions of genes involved in chlorophyll catabolic processes, such as NYC1, SGR1, SGR2 and PAO
51	PeNAC051	3702.AT4G10350.1	62.5	449.1	NAC070	Nac domain containing protein 70; NAC domain protein. SMB, BRN1, and BRN2 act to regulate root cap maturation, in a partially redundant fashion.BRN1 and BRN2, control the cell wall maturation processes that are required to detach root cap layers from the root
52	PeNAC052	3702.AT1G20510.1	45.3	456.4	OPCL1	4-coumarate--CoA ligase-like 5; Contributes to jasmonic acid biosynthesis by initiating the beta-oxidative chain shortening of its precursors. Converts 12-oxo-phytodienoic acid (OPDA) and 3-oxo-2-(2'-pentenyl)- cyclopentane-1-octanoic acid (OPC-8:0) into OPDA-CoA and OPC-8:0- CoA, respectively; Belongs to the ATP-dependent AMP-binding enzyme family
53	PeNAC053	3702.AT2G17040.1	58.9	305.8	NAC036	NAC domain containing protein 36; Member of the NAC transcription factor family and more specifically, the ONAC022 subfamily. Involved in leaf and inflorescence stem morphogenesis
54	PeNAC054	3702.AT5G22380.1	54.8	285	NAC090	NAC domain containing protein 90 (NAC090); Its function is described as sequence-specific DNA binding transcription factor activity; Involved in multicellular organismal development, regulation of transcription; Located in cellular_component unknown; Expressed in 7 plant structures; Expressed during 8 growth stages; Contains the following InterPro domains: No apical meristem (NAM) protein (InterP…
55	PeNAC055	3702.AT5G22380.1	54.8	284.6	NAC090	NAC domain containing protein 90 (NAC090); Its function is described as sequence-specific DNA binding transcription factor activity; Involved in multicellular organismal development, regulation of transcription; Located in cellular_component unknown; Expressed in 7 plant structures; Expressed during 8 growth stages; Contains the following InterPro domains: No apical meristem (NAM) protein (InterP…
56	PeNAC056	3702.AT3G15510.1	64.7	243	NAC056	Arabidopsis nac domain containing protein 56; Transcription factor of the NAC family (Probable). Together with NAC018/NARS2, regulates embryogenesis by regulating the development and degeneration of ovule integuments, a process required for intertissue communication between the embryo and the maternal integument
57	PeNAC057	3702.AT4G28500.1	85	332	NAC073	Secondary wall-associated nac domain protein 2; Transcriptional activator that plays a regulatory role in the development of secondary cell wall fibers . Involved in the regulation of cellulose and hemicellulose biosynthetic genes as well as of genes involved in lignin polymerization and signaling . Is not a direct target of SND1
58	PeNAC058	3702.AT4G28500.1	66.8	350.1	NAC073	Secondary wall-associated nac domain protein 2; Transcriptional activator that plays a regulatory role in the development of secondary cell wall fibers . Involved in the regulation of cellulose and hemicellulose biosynthetic genes as well as of genes involved in lignin polymerization and signaling . Is not a direct target of SND1
59	PeNAC059	3702.AT4G35580.2	49.2	404.8	NTL9	Nac transcription factor-like 9; Transcriptional activator activated by proteolytic cleavage through regulated intramembrane proteolysis (RIP) Calmodulin-regulated transcriptional repressor. Binds several synthetic promoters with randomly selected binding sites . Functions synergistically with SNI1 as negative regulator of pathogen-induced PR1 expression and basal resistance to a virulent strain …
60	PeNAC060	3702.AT3G04070.1	71.3	210.3	NAC047	Nac domain containing protein 47; Transcription factor that binds to the promoter of ACO5, an ACC oxidase involved in ethylene biosynthesis. Mediates waterlogging- induced hyponastic leaf movement, and cell expansion in abaxial cells of the basal petiole region, by directly regulating the expression of ACO5 . Required for normal seed development and morphology
61	PeNAC061	3702.AT4G29230.1	58.6	442.2	NAC075	Nac domain containing protein 75; Transcription activator involved in xylem formation . Promotes the expression of the secondary wall-associated transcription factor MYB46 . Functions upstream of NAC030/VND7, a master switch of xylem vessel differentiation . Acts as upstream regulator of NAC101/VND6 and LBD30/ASL19
62	PeNAC062	3702.AT5G53950.1	51.5	345.9	CUC2	NAC (No Apical Meristem) domain transcriptional regulator superfamily protein; Transcription activator of STM and KNAT6. Involved in molecular mechanisms regulating shoot apical meristem (SAM) formation during embryogenesis and organ separation. Required for the fusion of septa of gynoecia along the length of the ovaries. Activates the shoot formation in callus in a STM-dependent manner. Controls…
63	PeNAC063	3702.AT3G15510.1	61.1	362.8	NAC056	Arabidopsis nac domain containing protein 56; Transcription factor of the NAC family (Probable). Together with NAC018/NARS2, regulates embryogenesis by regulating the development and degeneration of ovule integuments, a process required for intertissue communication between the embryo and the maternal integument
64	PeNAC064	3702.AT4G27410.3	65.2	354	RD26	Arabidopsis nac domain containing protein 72; NAC (No Apical Meristem) domain transcriptional regulator superfamily protein; Encodes a NAC transcription factor induced in response to dessication. It is localized to the nucleus and acts as a transcriptional activator in ABA-mediated dehydration response
65	PeNAC065	3702.AT1G71930.1	79.8	168.7	VND7	Arabidopsis nac domain containing protein 30; Transcription activator that binds to the secondary wall NAC binding element (SNBE), 5'- (T/A)NN(C/T)(T/C/G)TNNNNNNNA(A/C)GN(A/C/T)(A/T)-3', in the promoter of target genes (e.g. genes involved in secondary wall biosynthesis, cell wall modification such as xylan accumulation, and programmed cell death) Involved in xylem formation in roots and shoots, …
66	PeNAC066	3702.AT2G18060.1	65.1	450.3	VND1	Arabidopsis nac domain containing protein 37; Transcription activator that binds to the secondary wall NAC binding element (SNBE), 5'- (T/A)NN(C/T)(T/C/G)TNNNNNNNA(A/C)GN(A/C/T)(A/T)-3', in the promoter of target genes (By similarity). Involved in xylem formation by promoting the expression of secondary wall-associated transcription factors and of genes involved in secondary wall biosynthesis and…
67	PeNAC067	3702.AT5G13180.1	53	273.9	NAC083	Nac domain containing protein 83; Transcriptional repressor that negatively regulates the expression of genes involved in xylem vessel formation. Represses the transcriptional activation activity of NAC030/VND7, which regulates protoxylem vessel differentiation by promoting immature xylem vessel- specific genes expression . Transcriptional activator that regulates the COLD-REGULATED (COR15A and C…
68	PeNAC068	3702.AT1G33060.2	55	168.3	NAC014	Nac 014; Transcriptional activator activated by proteolytic cleavage through regulated intramembrane proteolysis (RIP)
69	PeNAC069	3702.AT1G33060.2	55.9	184.5	NAC014	Nac 014; Transcriptional activator activated by proteolytic cleavage through regulated intramembrane proteolysis (RIP)
70	PeNAC070	3702.AT3G49530.1	42.6	97.1	NAC062	NTM1 (NAC WITH TRANSMEMBRANE MOTIF 1)-LIKE 6; Transcriptional activator activated by proteolytic cleavage through regulated intramembrane proteolysis (RIP) Transcriptional activator involved in response to cold stress. Mediates induction of pathogenesis-related (PR) genes independently of salicylic signaling in response to cold. Binds directly to the PR gene promoters and enhances plant resistanc…
71	PeNAC071	3702.AT3G15510.1	73.1	223	NAC056	Arabidopsis nac domain containing protein 56; Transcription factor of the NAC family (Probable). Together with NAC018/NARS2, regulates embryogenesis by regulating the development and degeneration of ovule integuments, a process required for intertissue communication between the embryo and the maternal integument
72	PeNAC072	3702.AT4G28500.1	67.9	345.1	NAC073	Secondary wall-associated nac domain protein 2; Transcriptional activator that plays a regulatory role in the development of secondary cell wall fibers . Involved in the regulation of cellulose and hemicellulose biosynthetic genes as well as of genes involved in lignin polymerization and signaling . Is not a direct target of SND1
73	PeNAC073	3702.AT1G61110.1	55.3	335.9	NAC025	NAC domain containing protein 25; Transcription factor of the NAC family. May be associated with anther development and pollen production (Probable). Required for normal seed development and morphology
74	PeNAC074	3702.AT4G28500.1	67.9	345.9	NAC073	Secondary wall-associated nac domain protein 2; Transcriptional activator that plays a regulatory role in the development of secondary cell wall fibers . Involved in the regulation of cellulose and hemicellulose biosynthetic genes as well as of genes involved in lignin polymerization and signaling . Is not a direct target of SND1
75	PeNAC075	3702.AT2G17040.1	69.1	253.1	NAC036	NAC domain containing protein 36; Member of the NAC transcription factor family and more specifically, the ONAC022 subfamily. Involved in leaf and inflorescence stem morphogenesis
76	PeNAC076	3702.AT1G26870.1	49.2	321.2	FEZ	NAC (No Apical Meristem) domain transcriptional regulator superfamily protein; Promotes periclinal root capforming cell divisions. Activates expression of its negative regulator SMB in a feedback loop for controlled switches in cell division plane
77	PeNAC077	3702.AT5G04410.1	48.3	509.2	NTL11	NAC domain-containing protein 78; Transcriptional activator activated by proteolytic cleavage through regulated intramembrane proteolysis (RIP) (By similarity). Transcripition activator associated with the induction of genes related to flavonoid biosynthesis and required for the accumulation of anthocyanins in response to high light stress. Plays a role in the regulation of 20S and 26S proteasome…
78	PeNAC078	3702.AT3G10490.2	53.4	325.1	NAC052	Arabidopsis nac domain containing protein 51; Transcriptional repressor that binds to the motif 5'- (C/T)A(C/A)G-3' in the promoter of target genes . Binds also to the 5'-CTTGNNNNNCAAG-3' consensus sequence in chromatin . Can bind to the mitochondrial dysfunction motif (MDM) present in the upstream regions of mitochondrial dysfunction stimulon (MDS) genes involved in mitochondrial retrograde regu…
79	PeNAC079	3702.AT1G69490.1	68.1	321.2	NAP	Arabidopsis nac domain containing protein 29; NAC-like, activated by AP3/PI; Transcription activator that binds to, and transactivates the promoter of the abscisic aldehyde oxidase AAO3. Promotes chlorophyll degradation in leaves by enhancing transcription of AAO3, which leads to increased levels of the senescence-inducing hormone abscisic acid (ABA). Involved in the control of dehydration in sen…
80	PeNAC080	3702.AT1G12260.1	57.7	411	NAC007	Vascular related nac-domain protein 4; NAC domain-containing protein 7; Transcription activator that binds to the secondary wall NAC binding element (SNBE), 5'- (T/A)NN(C/T)(T/C/G)TNNNNNNNA(A/C)GN(A/C/T)(A/T)-3', in the promoter of target genes (By similarity). Involved in xylem formation by promoting the expression of secondary wall-associated transcription factors and of genes involved in secon…
81	PeNAC081	3702.AT3G04070.1	44.2	296.6	NAC047	Nac domain containing protein 47; Transcription factor that binds to the promoter of ACO5, an ACC oxidase involved in ethylene biosynthesis. Mediates waterlogging- induced hyponastic leaf movement, and cell expansion in abaxial cells of the basal petiole region, by directly regulating the expression of ACO5 . Required for normal seed development and morphology
82	PeNAC082	3702.AT1G25580.1	59.4	514.6	SOG1	NAC (No Apical Meristem) domain transcriptional regulator superfamily protein; Transcription factor regulating the transcriptional activation response to gamma irradiation. Required for stem-cell death induced by UVB or by gamma irradiation. Not required for ATM activation, but participates in pathways governed by both ATM and ATR sensor kinases. Involved in DNA damage response (DDR) system that …
83	PeNAC083	3702.AT4G28530.1	62.4	282.7	NAC074	NAC domain containing protein 74 (NAC074); Its function is described as sequence-specific DNA binding transcription factor activity; Involved in multicellular organismal development, regulation of transcription; Located in cellular_component unknown; Expressed in 18 plant structures; Expressed during 13 growth stages; Contains the following InterPro domains: No apical meristem (NAM) protein (Inte…
84	PeNAC084	3702.AT1G32510.1	28.8	95.9	NAC011	NAC domain containing protein 11 (NAC011); Contains the following InterPro domains: No apical meristem (NAM) protein (InterPro:IPR003441); BEST Arabidopsis thaliana protein match is: NAC domain containing protein 71 (TAIR:AT4G17980.1); Has 2902 Blast hits to 2893 proteins in 75 species: Archae - 0; Bacteria - 0; Metazoa - 0; Fungi - 0; Plants - 2902; Viruses - 0; Other Eukaryotes - 0 (source: NCB…
85	PeNAC085	3702.AT1G01720.1	59.5	348.6	ATAF1	NAC (No Apical Meristem) domain transcriptional regulator superfamily protein; Belongs to a large family of putative transcriptional activators with NAC domain. Transcript level increases in response to wounding and abscisic acid. ATAF1 attentuates ABA signaling and sythesis. Mutants are hyposensitive to ABA
86	PeNAC086	3702.AT5G15280.1	42.5	567.8	AT5G15280	Pentatricopeptide repeat-containing protein At5g15280, mitochondrial; Pentatricopeptide repeat (PPR) superfamily protein; Contains the following InterPro domains: Pentatricopeptide repeat (InterPro:IPR002885); BEST Arabidopsis thaliana protein match is: Pentatricopeptide repeat (PPR) superfamily protein (TAIR:AT5G55840.1); Has 34111 Blast hits to 7189 proteins in 218 species: Archae - 2; Bacteria…
87	PeNAC087	3702.AT5G14000.1	43.3	139.8	NAC084	Uncharacterized protein At5g14000; NAC domain containing protein 84 (NAC084); Its function is described as sequence-specific DNA binding transcription factor activity; Involved in multicellular organismal development, regulation of transcription; Located in cellular_component unknown; Expressed in 7 plant structures; Expressed during 4 anthesis, C globular stage, petal differentiation and expansi…
88	PeNAC088	3702.AT4G28500.1	76.4	384	NAC073	Secondary wall-associated nac domain protein 2; Transcriptional activator that plays a regulatory role in the development of secondary cell wall fibers . Involved in the regulation of cellulose and hemicellulose biosynthetic genes as well as of genes involved in lignin polymerization and signaling . Is not a direct target of SND1
89	PeNAC089	3702.AT5G64070.1	68.8	1210.7	PI-4KBETA1	Phosphatidylinositol 4-OH kinase beta1; Acts on phosphatidylinositol (PtdIns) in the first committed step in the production of the second messenger inositol- 1,4,5-trisphosphate. Necessary for proper organization of the trans-Golgi network (TGN) and post-Golgi secretion in root hairs. Together with PI4KB2, required during polarized root hair expansion and pollen tube elongation. Functions redunda…
90	PeNAC090	3702.AT5G64530.1	48.9	175.3	XND1	Arabidopsis nac domain containing protein 104; Probable transcription factor that influences tracheary elements and xylem development by negatively regulating secondary cell wall fiber synthesis and programmed cell death
91	PeNAC091	3702.AT5G08790.1	58.9	327	ATAF2	NAC (No Apical Meristem) domain transcriptional regulator superfamily protein; Involved in disease resistance response. May function as repressor of pathogenesis-related proteins. May function in the regulation of host basal defense responses against viral infection. Transcriptional activator involved in responses to wounding and infection with tobamovirus (TMV). Binds to the DNA sequences 5'-AAA…
92	PeNAC092	3702.AT1G79580.1	52.5	288.1	SMB	NAC (No Apical Meristem) domain transcriptional regulator superfamily protein; Transcription regulator. Together with BRN1 and BRN2, regulates cellular maturation of root cap. Represses stem cell- like divisions in the root cap daughter cells, and thus promotes daughter cell fate. Inhibits expression of its positive regulator FEZ in a feedback loop for controlled switches in cell division plane. …
93	PeNAC093	3702.AT1G54330.1	81.7	288.9	NAC020	Uncharacterized protein At1g54330; NAC domain containing protein 20 (NAC020); Its function is described as sequence-specific DNA binding transcription factor activity; Involved in multicellular organismal development, regulation of transcription; Located in cellular_component unknown; Contains the following InterPro domains: No apical meristem (NAM) protein (InterPro:IPR003441); BEST Arabidopsis …
94	PeNAC094	3702.AT4G27410.3	59.3	375.9	RD26	Arabidopsis nac domain containing protein 72; NAC (No Apical Meristem) domain transcriptional regulator superfamily protein; Encodes a NAC transcription factor induced in response to dessication. It is localized to the nucleus and acts as a transcriptional activator in ABA-mediated dehydration response
95	PeNAC095	3702.AT4G29230.1	56.7	429.5	NAC075	Nac domain containing protein 75; Transcription activator involved in xylem formation . Promotes the expression of the secondary wall-associated transcription factor MYB46 . Functions upstream of NAC030/VND7, a master switch of xylem vessel differentiation . Acts as upstream regulator of NAC101/VND6 and LBD30/ASL19
96	PeNAC096	3702.AT2G24430.2	49.7	316.6	NAC038	NAM (No apical meristem)-like protein; Arabidopsis NAC domain containing protein 39 (ANAC039); Its function is described as sequence-specific DNA binding transcription factor activity; Involved in multicellular organismal development, regulation of transcription; Located in cellular_component unknown; Expressed in stem, hypocotyl, root, leaf; Expressed during LP.04 four leaves visible, LP.02 two …
97	PeNAC097	3702.AT4G35580.2	37.5	145.2	NTL9	Nac transcription factor-like 9; Transcriptional activator activated by proteolytic cleavage through regulated intramembrane proteolysis (RIP) Calmodulin-regulated transcriptional repressor. Binds several synthetic promoters with randomly selected binding sites . Functions synergistically with SNI1 as negative regulator of pathogen-induced PR1 expression and basal resistance to a virulent strain …
98	PeNAC098	3702.AT4G35580.2	42.8	162.5	NTL9	Nac transcription factor-like 9; Transcriptional activator activated by proteolytic cleavage through regulated intramembrane proteolysis (RIP) Calmodulin-regulated transcriptional repressor. Binds several synthetic promoters with randomly selected binding sites . Functions synergistically with SNI1 as negative regulator of pathogen-induced PR1 expression and basal resistance to a virulent strain …
99	PeNAC099	3702.AT4G35580.2	37.1	145.2	NTL9	Nac transcription factor-like 9; Transcriptional activator activated by proteolytic cleavage through regulated intramembrane proteolysis (RIP) Calmodulin-regulated transcriptional repressor. Binds several synthetic promoters with randomly selected binding sites . Functions synergistically with SNI1 as negative regulator of pathogen-induced PR1 expression and basal resistance to a virulent strain …
100	PeNAC100	3702.AT5G13180.1	54.9	289.3	NAC083	Nac domain containing protein 83; Transcriptional repressor that negatively regulates the expression of genes involved in xylem vessel formation. Represses the transcriptional activation activity of NAC030/VND7, which regulates protoxylem vessel differentiation by promoting immature xylem vessel- specific genes expression . Transcriptional activator that regulates the COLD-REGULATED (COR15A and C…
101	PeNAC101	3702.AT3G15510.1	56	385.2	NAC056	Arabidopsis nac domain containing protein 56; Transcription factor of the NAC family (Probable). Together with NAC018/NARS2, regulates embryogenesis by regulating the development and degeneration of ovule integuments, a process required for intertissue communication between the embryo and the maternal integument
102	PeNAC102	3702.AT5G53950.1	52.7	344.7	CUC2	NAC (No Apical Meristem) domain transcriptional regulator superfamily protein; Transcription activator of STM and KNAT6. Involved in molecular mechanisms regulating shoot apical meristem (SAM) formation during embryogenesis and organ separation. Required for the fusion of septa of gynoecia along the length of the ovaries. Activates the shoot formation in callus in a STM-dependent manner. Controls…
103	PeNAC103	3702.AT2G46770.1	44.9	279.6	NST1	NAC (No Apical Meristem) domain transcriptional regulator superfamily protein; Transcription activator of genes involved in biosynthesis of secondary walls. Together with NST2 and NST3, required for the secondary cell wall thickening of sclerenchymatous fibers, secondary xylem (tracheary elements), and of the anther endocethium, which is necessary for anther dehiscence. May also regulate the seco…
104	PeNAC104	3702.AT2G46770.1	48.5	349.4	NST1	NAC (No Apical Meristem) domain transcriptional regulator superfamily protein; Transcription activator of genes involved in biosynthesis of secondary walls. Together with NST2 and NST3, required for the secondary cell wall thickening of sclerenchymatous fibers, secondary xylem (tracheary elements), and of the anther endocethium, which is necessary for anther dehiscence. May also regulate the seco…
105	PeNAC105	3702.AT1G33060.2	45.9	407.5	NAC014	Nac 014; Transcriptional activator activated by proteolytic cleavage through regulated intramembrane proteolysis (RIP)
