# Supplementary material for: Genome-wide identification and comprehensive analyses of NAC transcription factor gene family and expression analysis under Fusarium kyushuense and drought stress conditions in Passiflora edulis
Source: Front Plant Sci. 2022 Aug 25;13:972734. doi: 10.3389/fpls.2022.972734 (PMC9453495; doi:10.3389/fpls.2022.972734)
Supplement: Supplementary file 1 [file Data_Sheet_1.ZIP › Supplementary Material/Supplementary Table 9.xlsx]

## Sheet: Supplementary Table 9
Supplementary Table 9. The detailed informations of the putative miRNAs targeted passion fruit PeNAC genes.
miRNA_Acc.	Target_Acc.	Expectation	UPE$	miRNA_start	miRNA_end	Target_start	Target_end	miRNA_aligned_fragment	alignment	Target_aligned_fragment	Inhibition	Target_Desc.	Multiplicity
ped-miR164b-5p	PeNAC042	0.5	-1	1	21	659	679	UGGAGAAGCAGGGCACGUGCA	.::::::::::::::::::	CCUACGUGCCCUGCUUCUCCA	Cleavage		1
ped-miR164b-5p	PeNAC034	0.5	-1	1	21	638	658	UGGAGAAGCAGGGCACGUGCA	.::::::::::::::::::	CCUACGUGCCCUGCUUCUCCA	Cleavage		1
ped-miR164b-5p	PeNAC102	1	-1	1	21	749	769	UGGAGAAGCAGGGCACGUGCA	:::::::.::::.:::::::	AGCACGUGUCCUGUUUCUCCA	Cleavage		1
ped-miR164b-5p	PeNAC062	1	-1	1	21	695	715	UGGAGAAGCAGGGCACGUGCA	:::::::.::::.:::::::	AGCACGUGUCCUGUUUCUCCA	Cleavage		1
ped-miR164b-5p	PeNAC027	1	-1	1	21	464	484	UGGAGAAGCAGGGCACGUGCA	::: ::::::::::::::::	AGCAAGUGCCCUGCUUCUCCA	Cleavage		1
ped-miR164b-5p	PeNAC003	1	-1	1	21	584	604	UGGAGAAGCAGGGCACGUGCA	::: ::::::::::::::::	AGCAAGUGCCCUGCUUCUCCA	Cleavage		1
ped-miR164b-5p	PeNAC086	1.5	-1	1	21	4523	4543	UGGAGAAGCAGGGCACGUGCA	::::::: ::::::::::::	CGCACGUGACCUGCUUCUCCA	Cleavage		1
ped-miR164b-5p	PeNAC004	4	-1	1	21	584	604	UGGAGAAGCAGGGCACGUGCA	:: : ::.:::::::::: :	CGCUCAUGUCCUGCUUCUCAA	Cleavage		1
ped-miR166a-5p	PeNAC019	4.5	-1	1	21	8871	8891	GGAAUGUUGUCUGGCUCGAGG	:::::.::.::::: ::	GACAGAGCCGGAUAACAUGCC	Cleavage		1
ped-miR166a-5p	PeNAC032	4.5	-1	1	21	96	116	GGAAUGUUGUCUGGCUCGAGG	:.::::. ::.: ::::::	GAUUGAGCUUGAUAUCAUUCC	Cleavage		1
ped-miR166b-3p	PeNAC095	4.5	-1	1	21	143	163	UCGGACCAGGCUUCAUUCCCC	:::.:::: ..:: :::::	CAGGAGUGAAAUUUGAUCCGA	Translation		1
ped-miR166b-3p	PeNAC088	4.5	-1	1	21	260	280	UCGGACCAGGCUUCAUUCCCC	:::.:::::..:: ::: :	CCGGAGUGAAGUUUGAUCCAA	Cleavage		1
ped-miR166b-3p	PeNAC072	4.5	-1	1	21	185	205	UCGGACCAGGCUUCAUUCCCC	:::.:::::..:: ::: :	CUGGAGUGAAGUUUGAUCCCA	Cleavage		1
ped-miR166b-3p	PeNAC074	4.5	-1	1	21	185	205	UCGGACCAGGCUUCAUUCCCC	:::.:::::..:: ::: :	CUGGAGUGAAGUUUGAUCCCA	Cleavage		1
ped-miR319b	PeNAC073	4.5	-1	1	21	209	229	UUGGACUGAAGGGAGCUCCCU	:: :. :..:::::::::::	AGUGGUAUUUCUUCAGUCCAA	Cleavage		1
ped-miR319l	PeNAC073	4.5	-1	1	22	208	229	UUGGACUGAAGGGAGCUCCUUC	::. :. :..:::::::::::	GAGUGGUAUUUCUUCAGUCCAA	Cleavage		1
ped-miR397a	PeNAC009	4.5	-1	1	21	597	617	UCAUUGAGUGCAGCGUUGAUG	:...::: ::.:::::::	AUACGGUGCUCCAUUCAAUGA	Translation		1
ped-miR399d	PeNAC009	4.5	-1	1	21	674	694	UGCCAAAGGAGAUUUGCCCCG	::: :.:::::. ::::..	GAGGGGAGAUCUCUCUUGGUG	Cleavage		1
ped-miR399d	PeNAC089	4.5	-1	1	21	4217	4237	UGCCAAAGGAGAUUUGCCCCG	:: ::.:.::.:::::..	GUGGAGAAGUUUCUUUUGGUG	Cleavage		1
ped-miR399e	PeNAC089	4.5	-1	1	21	4217	4237	UGCCAAAGGAGAUUUGCCCAG	::: ::.:.::.:::::..	GUGGAGAAGUUUCUUUUGGUG	Cleavage		1
ped-miR399e	PeNAC009	4.5	-1	1	21	674	694	UGCCAAAGGAGAUUUGCCCAG	::: :.:::::. ::::..	GAGGGGAGAUCUCUCUUGGUG	Cleavage		1
>ped-miR157a-5p	PeNAC105	5	-1	1	21	464	483	UUGACAGAAGAUAGAGAGCAC	:::: :.:.:: ::::::.:	CUGCU-UUUGUCCUCUGUCGA	Cleavage		1
ped-miR162a	PeNAC052	5	-1	1	22	1212	1233	UGGAGGCAGCGGUUCAUCGAUC	: ::: ::.: ::::::::	UCUGGAUUCACUGGUGCCUCCA	Cleavage		1
ped-miR166a-5p	PeNAC077	5	-1	1	21	1347	1367	GGAAUGUUGUCUGGCUCGAGG	:: : :..::.::.::::::	CCACAUGUUAGGCAGCAUUCC	Cleavage		1
ped-miR166h-5p	PeNAC019	5	-1	1	21	8871	8891	GGAAUGUUGUUUGGCUCGAGG	:::::..:.::::: ::	GACAGAGCCGGAUAACAUGCC	Cleavage		1
ped-miR166h-5p	PeNAC032	5	-1	1	21	96	116	GGAAUGUUGUUUGGCUCGAGG	:.::::. .:.: ::::::	GAUUGAGCUUGAUAUCAUUCC	Cleavage		1
ped-miR166h-5p	PeNAC004	5	-1	1	21	509	529	GGAAUGUUGUUUGGCUCGAGG	.:.::: ::: :::.::: :	GUUUGAGGCAAUCAAUAUUAC	Translation		1
ped-miR171b-3p	PeNAC076	5	-1	1	21	36	56	UUGAGCCGUGCCAAUAUCACG	:::::.::: :: ::.:.:.	AGUGAUGUUGCCAGGGUUUAG	Translation		1
ped-miR171k-5p	PeNAC026	5	-1	1	21	190	209	CGAUGUUGGUGAGGUUCAAUC	.: :.::::. :::::::::	CGUGGGACCUU-CCAACAUCG	Translation		1
ped-miR171k-5p	PeNAC045	5	-1	1	21	683	703	CGAUGUUGGUGAGGUUCAAUC	:: ::: :::. .::::::	CUUUAAACAUCAUGGACAUCG	Cleavage		1
ped-miR172b	PeNAC052	5	-1	1	21	1974	1994	UGAAUCUUGAUGAUGCUACAC	:: ::: ::::: :: :::::	GUUUAGGAUCAUGAAAAUUCA	Cleavage		1
ped-miR319b	PeNAC089	5	-1	1	21	2752	2772	UUGGACUGAAGGGAGCUCCCU	::::: .:.: : ::::::	CAGGAGCAUCUUGCUGUCCAA	Cleavage		1
ped-miR319l	PeNAC089	5	-1	1	22	444	465	UUGGACUGAAGGGAGCUCCUUC	:.:: .:: :::::.::: :.:	GGAGUGGCCCCCUUUAGUGCGA	Cleavage		2
ped-miR319l	PeNAC089	5	-1	1	22	2751	2772	UUGGACUGAAGGGAGCUCCUUC	:::::: .:.: : ::::::	ACAGGAGCAUCUUGCUGUCCAA	Cleavage		2
ped-miR319p	PeNAC073	5	-1	1	21	211	231	UUUUGGACUGAAGGGAGCUCC	:..:::::::::::..	UGGUAUUUCUUCAGUCCAAGG	Cleavage		1
ped-miR319p	PeNAC039	5	-1	1	21	1271	1291	UUUUGGACUGAAGGGAGCUCC	:: :: :::::::...: :	ACAGGUCACUUCAGUUUGAUA	Cleavage		1
ped-miR395a	PeNAC086	5	-1	1	21	1972	1992	CUGAAGUGUUUGGGGGAACUC	::. .::::..::::::	AUAUUUAAUCAAAUGCUUCAG	Cleavage		1
ped-miR828b	PeNAC052	5	-1	1	22	3973	3994	UCUUGCUCAAAUGAGUAUUCCA	::. .::: ::::::::::.	GGGGCGGCUCCUUUGAGCAAGG	Cleavage		1
ped-miR828b	PeNAC026	5	-1	1	22	2509	2530	UCUUGCUCAAAUGAGUAUUCCA	::. :.:::::: ::.::	ACUCAUGGUUAUUUGAACAGGA	Cleavage		1
ped-miR828b	PeNAC084	5	-1	1	22	655	676	UCUUGCUCAAAUGAGUAUUCCA	:. :.::: ::::::.::	CCUAGCAUUCAAUUGAGCGAGC	Translation		1
